# Supplementary material for: Unveiling the Bioactive Efficacy of Cupressus sempervirens ‘Stricta’ Essential Oil: Composition, In Vitro Activities, and In Silico Analyses
Source: Pharmaceuticals (Basel). 2024 Aug 2;17(8):1019. doi: 10.3390/ph17081019 (PMC11357629; doi:10.3390/ph17081019)
Supplement: Supplementary file 1 [file pharmaceuticals-17-01019-s001.zip]

Archive with 3 entries (3 files):
- Figure S1-S4.pdf
- Table S1-S2-S17.pdf
- Table S3-16.xlsx
