# Supplementary material for: Unveiling the Bioactive Efficacy of Cupressus sempervirens ‘Stricta’ Essential Oil: Composition, In Vitro Activities, and In Silico Analyses
Source: Pharmaceuticals (Basel). 2024 Aug 2;17(8):1019. doi: 10.3390/ph17081019 (PMC11357629; doi:10.3390/ph17081019)
Supplement: Supplementary file 1 [file pharmaceuticals-17-01019-s001.zip › Table S3-16.xlsx]

## Sheet: Table S3
Compound	Canonical SMILES	Formula	MW	#Heavy atoms	#Aromatic heavy atoms	Fraction Csp3	#Rotatable bonds	#H-bond acceptors	#H-bond donors	MR	TPSA	iLOGP	XLOGP3	WLOGP	MLOGP	Silicos-IT Log P	Consensus Log P	ESOL Log S	ESOL Solubility (mg/ml)	ESOL Solubility (mol/l)	ESOL Class	Ali Log S	Ali Solubility (mg/ml)	Ali Solubility (mol/l)	Ali Class	Silicos-IT LogSw	Silicos-IT Solubility (mg/ml)	Silicos-IT Solubility (mol/l)	Silicos-IT class	GI absorption	BBB permeant	Pgp substrate	CYP1A2 inhibitor	CYP2C19 inhibitor	CYP2C9 inhibitor	CYP2D6 inhibitor	CYP3A4 inhibitor	log Kp (cm/s)	Lipinski #violations	Ghose #violations	Veber #violations	Egan #violations	Muegge #violations	Bioavailability Score	PAINS #alerts	Brenk #alerts	Leadlikeness #violations	Synthetic Accessibility
Tricyclene	CC12C3C1CC(C2(C)C)C3	C10H16	136.23	10	0	1	0	0	0	43.32	0	2.53	3.24	2.69	4.43	2.79	3.14	-2.73	0.256	0.00188	Soluble	-2.91	0.166	0.00122	Soluble	-2.23	0.806	0.00592	Soluble	Low	Yes	No	No	No	No	No	No	-4.83	1	1	0	0	2	0.55	0	0	1	3.59
α-Thujene	CC1=CCC2(C1C2)C(C)C	C10H16	136.23	10	0	0.8	1	0	0	45.22	0	2.67	2.85	3	4.29	2.95	3.15	-2.41	0.525	0.00385	Soluble	-2.51	0.422	0.0031	Soluble	-2.23	0.806	0.00592	Soluble	Low	Yes	No	No	No	No	No	No	-5.11	1	1	0	0	2	0.55	0	1	1	3.99
α-Pinene	CC1=CCC2CC1C2(C)C	C10H16	136.23	10	0	0.8	0	0	0	45.22	0	2.63	4.48	3	4.29	2.79	3.44	-3.51	0.0424	0.000311	Soluble	-4.2	0.00859	6.31e-05	Moderately soluble	-2.23	0.806	0.00592	Soluble	Low	Yes	No	No	No	Yes	No	No	-3.95	1	1	0	0	2	0.55	0	1	2	4.44
α-Fenchene	C=C1CC2C(C1CC2)(C)C	C10H16	136.23	10	0	0.8	0	0	0	45.22	0	2.58	3.09	3	4.29	3.08	3.21	-2.63	0.318	0.00234	Soluble	-2.76	0.238	0.00175	Soluble	-2.48	0.455	0.00334	Soluble	Low	Yes	No	No	No	No	No	No	-4.94	1	1	0	0	2	0.55	0	1	1	3.5
Sabinene	C=C1CCC2(C1C2)C(C)C	C10H16	136.23	10	0	0.8	1	0	0	45.22	0	2.65	3.09	3	4.29	3.23	3.25	-2.57	0.371	0.00272	Soluble	-2.76	0.238	0.00175	Soluble	-2.48	0.455	0.00334	Soluble	Low	Yes	No	No	No	No	No	No	-4.94	1	1	0	0	2	0.55	0	1	1	2.87
β-Pinene	C=C1CCC2CC1C2(C)C	C10H16	136.23	10	0	0.8	0	0	0	45.22	0	2.59	4.16	3	4.29	3.08	3.42	-3.31	0.0674	0.000495	Soluble	-3.87	0.0185	0.000136	Soluble	-2.48	0.455	0.00334	Soluble	Low	Yes	No	No	No	Yes	No	No	-4.18	1	1	0	0	2	0.55	0	1	2	3.73
β-Myrcene	C=CC(=C)CCC=C(C)C	C10H16	136.23	10	0	0.4	4	0	0	48.76	0	2.89	4.17	3.48	3.56	3.05	3.43	-3.05	0.122	0.000896	Soluble	-3.88	0.018	0.000132	Soluble	-2.42	0.524	0.00385	Soluble	Low	Yes	No	No	No	No	No	No	-4.17	0	1	0	0	2	0.55	0	2	2	2.85
δ-3-Carene	CC1=CCC2C(C1)C2(C)C	C10H16	136.23	10	0	0.8	0	0	0	45.22	0	2.63	4.38	3	4.29	2.79	3.42	-3.44	0.049	0.00036	Soluble	-4.1	0.0109	8.01e-05	Moderately soluble	-2.23	0.806	0.00592	Soluble	Low	Yes	No	No	No	Yes	No	No	-4.02	1	1	0	0	2	0.55	0	1	2	3.84
α-Terpinene	CC1=CC=C(CC1)C(C)C	C10H16	136.23	10	0	0.6	1	0	0	47.12	0	2.7	4.25	3.31	3.27	2.95	3.3	-3.3	0.0689	0.000506	Soluble	-3.96	0.0149	0.000109	Soluble	-2.23	0.806	0.00592	Soluble	Low	Yes	No	No	No	No	No	No	-4.11	0	1	0	0	2	0.55	0	0	2	3.63
m-Cymene	Cc1cccc(c1)C(C)C	C10H14	134.22	10	6	0.4	1	0	0	45.99	0	2.52	4.5	3.12	4.47	3.29	3.58	-3.89	0.0175	0.00013	Soluble	-4.22	0.00807	6.01e-05	Moderately soluble	-3.57	0.0358	0.000267	Soluble	Low	Yes	No	No	No	No	Yes	No	-3.92	1	1	0	0	2	0.55	0	0	2	1
β-Phellandrene	CC(C1CCC(=C)C=C1)C	C10H16	136.23	10	0	0.6	1	0	0	47.12	0	2.65	3.44	3.16	3.27	2.84	3.07	-2.79	0.223	0.00164	Soluble	-3.12	0.103	0.000757	Soluble	-2.03	1.28	0.00942	Soluble	Low	Yes	No	No	No	No	No	No	-4.69	0	1	0	0	2	0.55	0	0	1	3.73
Sylvestrene	CC1=CCCC(C1)C(=C)C	C10H16	136.23	10	0	0.6	1	0	0	47.12	0	2.71	3.36	3.31	3.27	2.97	3.12	-2.74	0.251	0.00184	Soluble	-3.04	0.125	0.000916	Soluble	-2.26	0.754	0.00553	Soluble	Low	Yes	No	No	No	No	No	No	-4.75	0	1	0	0	2	0.55	0	1	1	3.46
γ-Terpinene	CC1=CCC(=CC1)C(C)C	C10H16	136.23	10	0	0.6	1	0	0	47.12	0	2.73	4.5	3.31	3.27	2.95	3.35	-3.45	0.0479	0.000352	Soluble	-4.22	0.00819	6.01e-05	Moderately soluble	-2.23	0.806	0.00592	Soluble	Low	Yes	No	No	No	No	No	No	-3.94	0	1	0	0	2	0.55	0	1	2	3.11
α-Terpinolene	CC1=CCC(=C(C)C)CC1	C10H16	136.23	10	0	0.6	0	0	0	47.12	0	2.71	4.47	3.45	3.27	3.08	3.4	-3.5	0.043	0.000316	Soluble	-4.19	0.0088	6.46e-05	Moderately soluble	-2.46	0.473	0.00348	Soluble	Low	Yes	No	No	No	Yes	No	No	-3.96	0	1	0	0	2	0.55	0	1	2	2.98
β-linalool	C=CC(CCC=C(C)C)(O)C	C10H18O	154.25	11	0	0.6	4	1	1	50.44	20.23	2.7	2.97	2.67	2.59	2.35	2.66	-2.4	0.609	0.00395	Soluble	-3.06	0.135	0.000875	Soluble	-1.84	2.2	0.0143	Soluble	High	Yes	No	No	No	No	No	No	-5.13	0	1	0	0	2	0.55	0	1	1	2.74
α-Campholenal	O=CCC1CC=C(C1(C)C)C	C10H16O	152.23	11	0	0.7	2	1	0	47.54	17.07	2.13	1.86	2.57	2.2	2.69	2.29	-1.82	2.28	0.015	Very soluble	-1.84	2.2	0.0145	Very soluble	-2.27	0.808	0.00531	Soluble	High	Yes	No	No	No	No	No	No	-5.91	0	1	0	0	2	0.55	0	2	1	3.33
Isoborneol	OC1CC2C(C1(C)CC2)(C)C	C10H18O	154.25	11	0	1	0	1	1	46.6	20.23	2.29	2.72	2.19	2.45	2.27	2.38	-2.51	0.477	0.00309	Soluble	-2.8	0.245	0.00159	Soluble	-1.91	1.92	0.0124	Soluble	High	Yes	No	No	No	No	No	No	-5.31	0	1	0	0	2	0.55	0	0	1	3.43
Terpinen-4-ol	CC1=CCC(CC1)(O)C(C)C	C10H18O	154.25	11	0	0.8	1	1	1	48.8	20.23	2.51	3.26	2.5	2.3	2.44	2.6	-2.78	0.254	0.00164	Soluble	-3.36	0.0675	0.000438	Soluble	-1.91	1.92	0.0124	Soluble	High	Yes	No	No	No	No	No	No	-4.93	0	1	0	0	2	0.55	0	1	1	3.28
Bornyl acetate	CC(=O)OC1CC2C(C1(C)CC2)(C)C	C12H20O2	196.29	14	0	0.92	2	2	0	56.33	26.3	2.5	4.3	2.76	2.76	2.66	3	-3.63	0.0456	0.000232	Soluble	-4.57	0.00534	2.72e-05	Moderately soluble	-2.58	0.52	0.00265	Soluble	High	Yes	No	No	No	Yes	No	No	-4.44	0	0	0	0	1	0.55	0	0	2	3.64
α-Terpinyl acetate	CC(=O)OC(C1CCC(=CC1)C)(C)C	C12H20O2	196.29	14	0	0.75	3	2	0	58.53	26.3	2.93	3.96	3.07	2.65	2.6	3.04	-3.35	0.0869	0.000443	Soluble	-4.21	0.012	6.13e-05	Moderately soluble	-2.36	0.861	0.00439	Soluble	High	Yes	No	No	No	Yes	No	No	-4.69	0	0	0	0	1	0.55	0	1	2	3.13
α-Humulene	CC1=CCC(C)(C)C=CCC(=CCC1)C	C15H24	204.35	15	0	0.6	0	0	0	70.42	0	3.27	4.55	5.04	4.53	3.91	4.26	-3.97	0.0217	0.000106	Soluble	-4.27	0.0109	5.34e-05	Moderately soluble	-3.52	0.0619	0.000303	Soluble	Low	No	No	No	No	Yes	No	No	-4.32	1	0	0	0	1	0.55	0	1	2	3.66
Germacrene D	CC1=CCCC(=C)C=CC(CC1)C(C)C	C15H24	204.35	15	0	0.6	1	0	0	70.68	0	3.32	4.74	4.89	4.53	4.01	4.3	-4.03	0.0192	9.39e-05	Moderately soluble	-4.47	0.00693	3.39e-05	Moderately soluble	-3.32	0.0983	0.000481	Soluble	Low	No	No	No	No	Yes	No	No	-4.18	1	0	0	0	1	0.55	0	1	2	4.55

## Sheet: Table S4 
TBXA2R
TBXAS1
TEK
TERT
TGFBR1
TGM2
THRA
THRB
TLR9
TNF
TNKS2
TNNC1
TNNI3
TNNT2
TRPM8
TRPV1
TRPV3
TYK2
TYMS
UGT2B7
VCAM1
VDR
XPO1
ZAP70

## Sheet: Table S5-Breast cancer targets
SEST2	Sestrin 2
SYTL1	Synaptotagmin-like protein 1
TRNP1	TMF1-regulated nuclear protein 1
UBIAD1	UbiA prenyltransferase domain-containing protein 1
VCTN1	V-set domain containing T cell activation inhibitor 1
YIPF1	YIP1 domain family, member 1
ZBTB8A	Zinc finger- and BTB domain-containing protein 8A

## Sheet: Table S6-Colon cancer targets
A1BG	Alpha-1-B Glycoprotein
A1CF	APOBEC1 Complementation Factor
A2M	Alpha-2-Macroglobulin
A2ML1	Alpha-2-Macroglobulin Like 1
A4GALT	Alpha 1,4-Galactosyltransferase (P1PK Blood Group)
A4GNT	Alpha-1,4-N-Acetylglucosaminyltransferase
AAAS	Aladin WD Repeat Nucleoporin
AADAC	Arylacetamide Deacetylase
AADACL2	Arylacetamide Deacetylase Like 2
AADAT	Aminoadipate Aminotransferase
AAGAB	Alpha And Gamma Adaptin Binding Protein
AAK1	AP2 Associated Kinase 1
AAMP	Angio Associated Migratory Cell Protein
AANAT	Aralkylamine N-Acetyltransferase
AAR2	AAR2 Splicing Factor
AARS1	Alanyl-TRNA Synthetase 1
AARS2	Alanyl-TRNA Synthetase 2, Mitochondrial
AASS	Aminoadipate-Semialdehyde Synthase
AATF	Apoptosis Antagonizing Transcription Factor
AATK	Apoptosis Associated Tyrosine Kinase
ABAT	4-Aminobutyrate Aminotransferase
ABCA1	ATP Binding Cassette Subfamily A Member 1
ABCA10	ATP Binding Cassette Subfamily A Member 10
ABCA13	ATP Binding Cassette Subfamily A Member 13
ABCA2	ATP Binding Cassette Subfamily A Member 2
ABCA3	ATP Binding Cassette Subfamily A Member 3
ABCA4	ATP Binding Cassette Subfamily A Member 4
ABCA5	ATP Binding Cassette Subfamily A Member 5
ABCA6	ATP Binding Cassette Subfamily A Member 6
ABCA7	ATP Binding Cassette Subfamily A Member 7
ABCA8	ATP Binding Cassette Subfamily A Member 8
ABCB1	ATP Binding Cassette Subfamily B Member 1
ABCB10	ATP Binding Cassette Subfamily B Member 10
ABCB11	ATP Binding Cassette Subfamily B Member 11
ABCB4	ATP Binding Cassette Subfamily B Member 4
ABCB5	ATP Binding Cassette Subfamily B Member 5
ABCB6	ATP Binding Cassette Subfamily B Member 6 (LAN Blood Group)
ABCB7	ATP Binding Cassette Subfamily B Member 7
ABCC1	ATP Binding Cassette Subfamily C Member 1 (ABCC1 Blood Group)
ABCC10	ATP Binding Cassette Subfamily C Member 10
ABCC11	ATP Binding Cassette Subfamily C Member 11
ABCC12	ATP Binding Cassette Subfamily C Member 12
ABCC2	ATP Binding Cassette Subfamily C Member 2
ABCC3	ATP Binding Cassette Subfamily C Member 3
ABCC4	ATP Binding Cassette Subfamily C Member 4 (PEL Blood Group)
ABCC5	ATP Binding Cassette Subfamily C Member 5
ABCC6	ATP Binding Cassette Subfamily C Member 6
ABCC8	ATP Binding Cassette Subfamily C Member 8
ABCC9	ATP Binding Cassette Subfamily C Member 9
ABCD1	ATP Binding Cassette Subfamily D Member 1
ABCD2	ATP Binding Cassette Subfamily D Member 2
ABCD3	ATP Binding Cassette Subfamily D Member 3
ABCE1	ATP Binding Cassette Subfamily E Member 1
ABCF1	ATP Binding Cassette Subfamily F Member 1
ABCF2	ATP Binding Cassette Subfamily F Member 2
ABCF3	ATP Binding Cassette Subfamily F Member 3
ABCG1	ATP Binding Cassette Subfamily G Member 1
ABCG2	ATP Binding Cassette Subfamily G Member 2 (JR Blood Group)
ABCG4	ATP Binding Cassette Subfamily G Member 4
ABCG5	ATP Binding Cassette Subfamily G Member 5
ABCG8	ATP Binding Cassette Subfamily G Member 8
ABHD10	Abhydrolase Domain Containing 10, Depalmitoylase
ABHD11	Abhydrolase Domain Containing 11
ABHD12	Abhydrolase Domain Containing 12, Lysophospholipase
ABHD14B	Abhydrolase Domain Containing 14B
ABHD16A	Abhydrolase Domain Containing 16A, Phospholipase
ABHD16B	Abhydrolase Domain Containing 16B
ABHD17A	Abhydrolase Domain Containing 17A, Depalmitoylase
ABHD18	Abhydrolase Domain Containing 18
ABHD2	Abhydrolase Domain Containing 2, Acylglycerol Lipase
ABHD3	Abhydrolase Domain Containing 3, Phospholipase
ABHD5	Abhydrolase Domain Containing 5, Lysophosphatidic Acid Acyltransferase
ABHD6	Abhydrolase Domain Containing 6, Acylglycerol Lipase
ABHD8	Abhydrolase Domain Containing 8
ABI1	Abl Interactor 1
ABI2	Abl Interactor 2
ABI3	ABI Family Member 3
ABI3BP	ABI Family Member 3 Binding Protein
ABL1	ABL Proto-Oncogene 1, Non-Receptor Tyrosine Kinase
ABL2	ABL Proto-Oncogene 2, Non-Receptor Tyrosine Kinase
ABLIM1	Actin Binding LIM Protein 1
ABLIM2	Actin Binding LIM Protein Family Member 2
ABLIM3	Actin Binding LIM Protein Family Member 3
ABO	ABO, Alpha 1-3-N-Acetylgalactosaminyltransferase And Alpha 1-3-Galactosyltransferase
ABR	ABR Activator Of RhoGEF And GTPase
ABRACL	ABRA C-Terminal Like
ABRAXAS1	Abraxas 1, BRCA1 A Complex Subunit
ABRAXAS2	Abraxas 2, BRISC Complex Subunit
ABT1	Activator Of Basal Transcription 1
ABTB1	Ankyrin Repeat And BTB Domain Containing 1
ABTB3	Ankyrin Repeat And BTB Domain Containing 3
ACAA1	Acetyl-CoA Acyltransferase 1
ACAA2	Acetyl-CoA Acyltransferase 2
ACACA	Acetyl-CoA Carboxylase Alpha
ACACB	Acetyl-CoA Carboxylase Beta
ACAD10	Acyl-CoA Dehydrogenase Family Member 10
ACAD11	Acyl-CoA Dehydrogenase Family Member 11
ACAD8	acyl-CoA dehydrogenase family member 8
ACAD9	Acyl-CoA Dehydrogenase Family Member 9
ACADM	Acyl-CoA Dehydrogenase Medium Chain
ACADS	Acyl-CoA Dehydrogenase Short Chain
ACADSB	Acyl-CoA Dehydrogenase Short/Branched Chain
ACADVL	Acyl-CoA Dehydrogenase Very Long Chain
ACAN	Aggrecan
ACAP1	ArfGAP With Coiled-Coil, Ankyrin Repeat And PH Domains 1
ACAP2	ArfGAP With Coiled-Coil, Ankyrin Repeat And PH Domains 2
ACAP3	ArfGAP With Coiled-Coil, Ankyrin Repeat And PH Domains 3
ACAT1	Acetyl-CoA Acetyltransferase 1
ACAT2	Acetyl-CoA Acetyltransferase 2
ACBD3	Acyl-CoA Binding Domain Containing 3
ACBD5	Acyl-CoA Binding Domain Containing 5
ACCS	1-aminocyclopropane-1-carboxylate synthase homolog (inactive)
ACD	ACD Shelterin Complex Subunit And Telomerase Recruitment Factor
ACE	Angiotensin I Converting Enzyme
ACE2	Angiotensin Converting Enzyme 2
ACER2	Alkaline Ceramidase 2
ACER3	Alkaline Ceramidase 3
ACHE	Acetylcholinesterase (Yt Blood Group)
ACIN1	Apoptotic Chromatin Condensation Inducer 1
ACKR1	Atypical Chemokine Receptor 1 (Duffy Blood Group)
ACKR2	Atypical Chemokine Receptor 2
ACKR3	Atypical Chemokine Receptor 3
ACKR4	Atypical Chemokine Receptor 4
ACLY	ATP Citrate Lyase
ACO1	Aconitase 1
ACO2	Aconitase 2
ACOT1	Acyl-CoA Thioesterase 1
ACOT11	Acyl-CoA Thioesterase 11
ACOT12	Acyl-CoA Thioesterase 12
ACOT13	Acyl-CoA Thioesterase 13
ACOT2	Acyl-CoA Thioesterase 2
ACOT7	Acyl-CoA Thioesterase 7
ACOT8	Acyl-CoA Thioesterase 8
ACOT9	Acyl-CoA Thioesterase 9
ACOX1	Acyl-CoA Oxidase 1
ACOX2	Acyl-CoA Oxidase 2
ACOX3	Acyl-CoA Oxidase 3, Pristanoyl
ACOXL	Acyl-CoA Oxidase Like
ACP1	Acid Phosphatase 1
ACP2	Acid Phosphatase 2, Lysosomal
ACP3	Acid Phosphatase 3
ACP4	Acid Phosphatase 4
ACP5	Acid Phosphatase 5, Tartrate Resistant
ACP6	Acid Phosphatase 6, Lysophosphatidic
ACP7	Acid Phosphatase 7, Tartrate Resistant (Putative)
ACR	Acrosin
ACRBP	Acrosin Binding Protein
ACRV1	Acrosomal Vesicle Protein 1
ACSBG1	acyl-CoA synthetase bubblegum family member 1
ACSF2	Acyl-CoA Synthetase Family Member 2
ACSF3	Acyl-CoA Synthetase Family Member 3
ACSL1	Acyl-CoA Synthetase Long Chain Family Member 1
ACSL3	Acyl-CoA Synthetase Long Chain Family Member 3
ACSL4	Acyl-CoA Synthetase Long Chain Family Member 4
ACSL5	Acyl-CoA Synthetase Long Chain Family Member 5
ACSM1	Acyl-CoA Synthetase Medium Chain Family Member 1
ACSM3	Acyl-CoA Synthetase Medium Chain Family Member 3
ACSM5	Acyl-CoA Synthetase Medium Chain Family Member 5
ACSS1	Acyl-CoA Synthetase Short Chain Family Member 1
ACSS2	Acyl-CoA Synthetase Short Chain Family Member 2
ACSS3	Acyl-CoA Synthetase Short Chain Family Member 3
ACTA1	Actin Alpha 1, Skeletal Muscle
ACTA2	Actin Alpha 2, Smooth Muscle
ACTB	Actin Beta
ACTBL2	Actin Beta Like 2
ACTC1	Actin Alpha Cardiac Muscle 1
ACTG1	Actin Gamma 1
ACTG2	Actin Gamma 2, Smooth Muscle
ACTL6A	Actin Like 6A
ACTL7B	Actin Like 7B
ACTL8	Actin Like 8
ACTMAP	Actin Maturation Protease
ACTN1	Actinin Alpha 1
ACTN2	Actinin Alpha 2
ACTN3	Actinin Alpha 3
ACTN4	Actinin Alpha 4
ACTR10	Actin Related Protein 10
ACTR1A	Actin Related Protein 1A
ACTR1B	Actin Related Protein 1B
ACTR2	Actin Related Protein 2
ACTR3	Actin Related Protein 3
ACTR3B	Actin Related Protein 3B
ACTR3C	Actin Related Protein 3C
ACTR5	Actin Related Protein 5
ACTR8	Actin Related Protein 8
ACTRT1	Actin Related Protein T1
ACTRT3	Actin Related Protein T3
ACVR1	Activin A Receptor Type 1
ACVR1B	Activin A Receptor Type 1B
ACVR1C	Activin A Receptor Type 1C
ACVR2A	Activin A Receptor Type 2A
ACVR2B	Activin A Receptor Type 2B
ACVRL1	Activin A Receptor Like Type 1
ACY1	Aminoacylase 1
ACY3	Aminoacylase 3
ACYP1	Acylphosphatase 1
ACYP2	Acylphosphatase 2
ADA	Adenosine Deaminase
ADA2	Adenosine Deaminase 2
ADAD1	Adenosine Deaminase Domain Containing 1
ADAD2	Adenosine Deaminase Domain Containing 2
ADAL	Adenosine Deaminase Like
ADAM10	ADAM Metallopeptidase Domain 10
ADAM11	ADAM Metallopeptidase Domain 11
ADAM12	ADAM Metallopeptidase Domain 12
ADAM15	ADAM Metallopeptidase Domain 15
ADAM17	ADAM Metallopeptidase Domain 17
ADAM19	ADAM Metallopeptidase Domain 19
ADAM20	ADAM Metallopeptidase Domain 20
ADAM21	ADAM Metallopeptidase Domain 21
ADAM23	ADAM Metallopeptidase Domain 23
ADAM28	ADAM Metallopeptidase Domain 28
ADAM29	ADAM Metallopeptidase Domain 29
ADAM30	ADAM Metallopeptidase Domain 30
ADAM33	ADAM Metallopeptidase Domain 33
ADAM8	ADAM Metallopeptidase Domain 8
ADAM9	ADAM Metallopeptidase Domain 9
ADAMDEC1	ADAM Like Decysin 1
ADAMTS1	ADAM Metallopeptidase With Thrombospondin Type 1 Motif 1
ADAMTS12	ADAM Metallopeptidase With Thrombospondin Type 1 Motif 12
ADAMTS13	ADAM Metallopeptidase With Thrombospondin Type 1 Motif 13
ADAMTS14	ADAM Metallopeptidase With Thrombospondin Type 1 Motif 14
ADAMTS15	ADAM Metallopeptidase With Thrombospondin Type 1 Motif 15
ADAMTS16	ADAM Metallopeptidase With Thrombospondin Type 1 Motif 16
ADAMTS17	ADAM Metallopeptidase With Thrombospondin Type 1 Motif 17
ADAMTS18	ADAM Metallopeptidase With Thrombospondin Type 1 Motif 18
ADAMTS19	ADAM Metallopeptidase With Thrombospondin Type 1 Motif 19
ADAMTS2	ADAM Metallopeptidase With Thrombospondin Type 1 Motif 2
ADAMTS20	ADAM Metallopeptidase With Thrombospondin Type 1 Motif 20
ADAMTS3	ADAM Metallopeptidase With Thrombospondin Type 1 Motif 3
ADAMTS4	ADAM Metallopeptidase With Thrombospondin Type 1 Motif 4
ADAMTS5	ADAM Metallopeptidase With Thrombospondin Type 1 Motif 5
ADAMTS6	ADAM Metallopeptidase With Thrombospondin Type 1 Motif 6
ADAMTS7	ADAM Metallopeptidase With Thrombospondin Type 1 Motif 7
ADAMTS8	ADAM Metallopeptidase With Thrombospondin Type 1 Motif 8
ADAMTS9	ADAM Metallopeptidase With Thrombospondin Type 1 Motif 9
ADAMTSL1	ADAMTS Like 1
ADAMTSL2	ADAMTS Like 2
ADAMTSL3	ADAMTS Like 3
ADAMTSL4	ADAMTS Like 4
ADAP1	ArfGAP With Dual PH Domains 1
ADAP2	ArfGAP With Dual PH Domains 2
ADAR	Adenosine Deaminase RNA Specific
ADARB1	Adenosine Deaminase RNA Specific B1
ADARB2	Adenosine Deaminase RNA Specific B2 (Inactive)
ADAT1	Adenosine Deaminase TRNA Specific 1
ADAT2	Adenosine Deaminase TRNA Specific 2
ADAT3	Adenosine Deaminase TRNA Specific 3
ADCK2	AarF Domain Containing Kinase 2
ADCK5	AarF Domain Containing Kinase 5
ADCY1	Adenylate Cyclase 1
ADCY10	Adenylate Cyclase 10
ADCY2	Adenylate Cyclase 2
ADCY3	Adenylate Cyclase 3
ADCY5	Adenylate Cyclase 5
ADCY6	Adenylate Cyclase 6
ADCY7	Adenylate Cyclase 7
ADCY8	Adenylate Cyclase 8
ADCY9	Adenylate Cyclase 9
ADCYAP1	Adenylate Cyclase Activating Polypeptide 1
ADCYAP1R1	ADCYAP Receptor Type I
ADD1	Adducin 1
ADD2	Adducin 2
ADD3	Adducin 3
ADGB	Androglobin
ADGRA2	Adhesion G Protein-Coupled Receptor A2
ADGRB1	Adhesion G Protein-Coupled Receptor B1
ADGRB2	Adhesion G Protein-Coupled Receptor B2
ADGRB3	Adhesion G Protein-Coupled Receptor B3
ADGRD1	Adhesion G Protein-Coupled Receptor D1
ADGRE2	Adhesion G Protein-Coupled Receptor E2
ADGRE5	Adhesion G Protein-Coupled Receptor E5
ADGRF1	Adhesion G Protein-Coupled Receptor F1
ADGRF3	Adhesion G Protein-Coupled Receptor F3
ADGRF4	Adhesion G Protein-Coupled Receptor F4
ADGRF5	Adhesion G Protein-Coupled Receptor F5
ADGRG1	Adhesion G Protein-Coupled Receptor G1
ADGRG2	Adhesion G Protein-Coupled Receptor G2
ADGRG3	Adhesion G Protein-Coupled Receptor G3
ADGRG4	Adhesion G Protein-Coupled Receptor G4
ADGRG6	Adhesion G Protein-Coupled Receptor G6
ADGRL2	Adhesion G Protein-Coupled Receptor L2
ADGRL4	Adhesion G Protein-Coupled Receptor L4
ADGRV1	Adhesion G Protein-Coupled Receptor V1
ADH1A	Alcohol Dehydrogenase 1A (Class I), Alpha Polypeptide
ADH1B	Alcohol Dehydrogenase 1B (Class I), Beta Polypeptide
ADH1C	Alcohol Dehydrogenase 1C (Class I), Gamma Polypeptide
ADH4	Alcohol Dehydrogenase 4 (Class II), Pi Polypeptide
ADH5	Alcohol Dehydrogenase 5 (Class III), Chi Polypeptide
ADH6	Alcohol Dehydrogenase 6 (Class V)
ADH7	Alcohol Dehydrogenase 7 (Class IV), Mu Or Sigma Polypeptide
ADHFE1	Alcohol Dehydrogenase Iron Containing 1
ADI1	Acireductone Dioxygenase 1
ADIPOQ	Adiponectin, C1Q And Collagen Domain Containing
ADIPOR1	Adiponectin Receptor 1
ADIPOR2	Adiponectin Receptor 2
ADIRF	Adipogenesis Regulatory Factor
ADK	Adenosine Kinase
ADM	Adrenomedullin
ADM2	Adrenomedullin 2
ADM5	Adrenomedullin 5 (Putative)
ADNP	Activity Dependent Neuroprotector Homeobox
ADNP2	ADNP Homeobox 2
ADO	2-Aminoethanethiol Dioxygenase
ADORA1	Adenosine A1 Receptor
ADORA2A	Adenosine A2a Receptor
ADORA2A-AS1	ADORA2A Antisense RNA 1
ADORA2B	Adenosine A2b Receptor
ADORA3	Adenosine A3 Receptor
ADPGK	ADP Dependent Glucokinase
ADPRH	ADP-Ribosylarginine Hydrolase
ADPRHL2	ADP-ribosylhydrolase-like 2
ADPRS	ADP-Ribosylserine Hydrolase
ADRA1A	Adrenoceptor Alpha 1A
ADRA1B	Adrenoceptor Alpha 1B
ADRA1D	Adrenoceptor Alpha 1D
ADRA2A	Adrenoceptor Alpha 2A
ADRA2B	adrenoceptor alpha 2B
ADRA2C	Adrenoceptor Alpha 2C
ADRB1	Adrenoceptor Beta 1
ADRB2	Adrenoceptor Beta 2
ADRB3	Adrenoceptor Beta 3
ADRM1	ADRM1 26S Proteasome Ubiquitin Receptor
ADSL	Adenylosuccinate Lyase
ADSS1	Adenylosuccinate Synthase 1
ADSS2	Adenylosuccinate Synthase 2
AEBP1	AE Binding Protein 1
AEBP2	AE Binding Protein 2
AFAP1	Actin Filament Associated Protein 1
AFAP1L1	Actin Filament Associated Protein 1 Like 1
AFAP1L2	Actin Filament Associated Protein 1 Like 2
AFDN	Afadin, Adherens Junction Formation Factor
AFDN-DT	AFDN Divergent Transcript
AFF1	ALF Transcription Elongation Factor 1
AFF2	ALF Transcription Elongation Factor 2
AFF4	ALF Transcription Elongation Factor 4
AFG1L	AFG1 Like ATPase
AFG2A	AFG2 AAA ATPase Homolog A
AFG2B	AFG2 AAA ATPase Homolog B
AFG3L2	AFG3 Like Matrix AAA Peptidase Subunit 2
AFM	Afamin
AFMID	Arylformamidase
AFP	Alpha Fetoprotein
AFTPH	Aftiphilin
AGA	Aspartylglucosaminidase
AGAP1	ArfGAP With GTPase Domain, Ankyrin Repeat And PH Domain 1
AGAP11	ArfGAP With GTPase Domain, Ankyrin Repeat And PH Domain 11
AGAP2	ArfGAP With GTPase Domain, Ankyrin Repeat And PH Domain 2
AGAP3	ArfGAP With GTPase Domain, Ankyrin Repeat And PH Domain 3
AGAP4	ArfGAP With GTPase Domain, Ankyrin Repeat And PH Domain 4
AGBL1	AGBL Carboxypeptidase 1
AGBL2	AGBL Carboxypeptidase 2
AGER	Advanced Glycosylation End-Product Specific Receptor
AGFG1	ArfGAP With FG Repeats 1
AGFG2	ArfGAP With FG Repeats 2
AGGF1	Angiogenic Factor With G-Patch And FHA Domains 1
AGK	Acylglycerol Kinase
AGL	Amylo-Alpha-1, 6-Glucosidase, 4-Alpha-Glucanotransferase
AGMAT	Agmatinase
AGO1	Argonaute RISC Component 1
AGO2	Argonaute RISC Catalytic Component 2
AGO3	Argonaute RISC Catalytic Component 3
AGO4	Argonaute RISC Component 4
AGPAT1	1-Acylglycerol-3-Phosphate O-Acyltransferase 1
AGPAT2	1-Acylglycerol-3-Phosphate O-Acyltransferase 2
AGPAT4	1-Acylglycerol-3-Phosphate O-Acyltransferase 4
AGPAT5	1-Acylglycerol-3-Phosphate O-Acyltransferase 5
AGPS	Alkylglycerone Phosphate Synthase
AGR2	Anterior Gradient 2, Protein Disulphide Isomerase Family Member
AGR3	Anterior Gradient 3, Protein Disulphide Isomerase Family Member
AGRN	Agrin
AGRP	Agouti Related Neuropeptide
AGT	Angiotensinogen
AGTPBP1	ATP/GTP Binding Carboxypeptidase 1
AGTR1	Angiotensin II Receptor Type 1
AGTR2	Angiotensin II Receptor Type 2
AGTRAP	Angiotensin II Receptor Associated Protein
AGXT	Alanine--Glyoxylate Aminotransferase
AHCTF1	AT-Hook Containing Transcription Factor 1
AHCY	Adenosylhomocysteinase
AHCYL1	Adenosylhomocysteinase Like 1
AHCYL2	Adenosylhomocysteinase Like 2
AHDC1	AT-Hook DNA Binding Motif Containing 1
AHI1	Abelson Helper Integration Site 1
AHI1-DT	AHI1 Divergent Transcript
AHNAK	AHNAK Nucleoprotein
AHNAK2	AHNAK Nucleoprotein 2
AHR	Aryl Hydrocarbon Receptor
AHRR	Aryl Hydrocarbon Receptor Repressor
AHSA1	Activator Of HSP90 ATPase Activity 1
AHSG	Alpha 2-HS Glycoprotein
AHSP	Alpha Hemoglobin Stabilizing Protein
AICDA	Activation Induced Cytidine Deaminase
AIDA	Axin Interactor, Dorsalization Associated
AIF1	Allograft Inflammatory Factor 1
AIF1L	Allograft Inflammatory Factor 1 Like
AIFM1	Apoptosis Inducing Factor Mitochondria Associated 1
AIFM2	Apoptosis Inducing Factor Mitochondria Associated 2
AIFM3	Apoptosis Inducing Factor Mitochondria Associated 3
AIG1	Androgen Induced 1
AIM2	Absent In Melanoma 2
AIMP1	Aminoacyl TRNA Synthetase Complex Interacting Multifunctional Protein 1
AIMP2	Aminoacyl TRNA Synthetase Complex Interacting Multifunctional Protein 2
AIP	Aryl Hydrocarbon Receptor Interacting Protein
AIRE	Autoimmune Regulator
AIRIM	AFG2 Interacting Ribosome Maturation Factor
AJAP1	Adherens Junctions Associated Protein 1
AJUBA	Ajuba LIM Protein
AK1	Adenylate Kinase 1
AK2	Adenylate Kinase 2
AK3	Adenylate Kinase 3
AK4	Adenylate Kinase 4
AK5	Adenylate Kinase 5
AK6	Adenylate Kinase 6
AK9	Adenylate Kinase 9
AKAP1	A-Kinase Anchoring Protein 1
AKAP10	A-Kinase Anchoring Protein 10
AKAP11	A-Kinase Anchoring Protein 11
AKAP12	A-Kinase Anchoring Protein 12
AKAP13	A-Kinase Anchoring Protein 13
AKAP17A	A-Kinase Anchoring Protein 17A
AKAP3	A-Kinase Anchoring Protein 3
AKAP4	A-Kinase Anchoring Protein 4
AKAP5	A-Kinase Anchoring Protein 5
AKAP6	A-Kinase Anchoring Protein 6
AKAP8	A-Kinase Anchoring Protein 8
AKAP8L	A-Kinase Anchoring Protein 8 Like
AKAP9	A-Kinase Anchoring Protein 9
AKIP1	A-Kinase Interacting Protein 1
AKR1A1	Aldo-Keto Reductase Family 1 Member A1
AKR1B1	Aldo-Keto Reductase Family 1 Member B
AKR1B10	Aldo-Keto Reductase Family 1 Member B10
AKR1C1	Aldo-Keto Reductase Family 1 Member C1
AKR1C2	Aldo-Keto Reductase Family 1 Member C2
AKR1C3	Aldo-Keto Reductase Family 1 Member C3
AKR1C4	Aldo-Keto Reductase Family 1 Member C4
AKR1D1	Aldo-Keto Reductase Family 1 Member D1
AKR7A2	Aldo-Keto Reductase Family 7 Member A2
AKR7A3	Aldo-Keto Reductase Family 7 Member A3
AKR7L	Aldo-Keto Reductase Family 7 Like (Gene/Pseudogene)
AKT1	AKT Serine/Threonine Kinase 1
AKT1S1	AKT1 Substrate 1
AKT2	AKT Serine/Threonine Kinase 2
AKT3	AKT Serine/Threonine Kinase 3
AKTIP	AKT Interacting Protein
ALAD	Aminolevulinate Dehydratase
ALAS1	5'-Aminolevulinate Synthase 1
ALAS2	5'-Aminolevulinate Synthase 2
ALB	Albumin
ALCAM	Activated Leukocyte Cell Adhesion Molecule
ALDH16A1	Aldehyde Dehydrogenase 16 Family Member A1
ALDH18A1	Aldehyde Dehydrogenase 18 Family Member A1
ALDH1A1	Aldehyde Dehydrogenase 1 Family Member A1
ALDH1A2	Aldehyde Dehydrogenase 1 Family Member A2
ALDH1A3	Aldehyde Dehydrogenase 1 Family Member A3
ALDH1B1	Aldehyde Dehydrogenase 1 Family Member B1
ALDH1L1	Aldehyde Dehydrogenase 1 Family Member L1
ALDH1L2	Aldehyde Dehydrogenase 1 Family Member L2
ALDH2	Aldehyde Dehydrogenase 2 Family Member
ALDH3A1	Aldehyde Dehydrogenase 3 Family Member A1
ALDH3A2	Aldehyde Dehydrogenase 3 Family Member A2
ALDH4A1	Aldehyde Dehydrogenase 4 Family Member A1
ALDH5A1	Aldehyde Dehydrogenase 5 Family Member A1
ALDH6A1	Aldehyde Dehydrogenase 6 Family Member A1
ALDH7A1	Aldehyde Dehydrogenase 7 Family Member A1
ALDH9A1	Aldehyde Dehydrogenase 9 Family Member A1
ALDOA	Aldolase, Fructose-Bisphosphate A
ALDOB	Aldolase, Fructose-Bisphosphate B
ALDOC	Aldolase, Fructose-Bisphosphate C
ALG1	ALG1 Chitobiosyldiphosphodolichol Beta-Mannosyltransferase
ALG12	ALG12 Alpha-1,6-Mannosyltransferase
ALG13	ALG13 UDP-N-Acetylglucosaminyltransferase Subunit
ALG2	ALG2 Alpha-1,3/1,6-Mannosyltransferase
ALG3	ALG3 Alpha-1,3- Mannosyltransferase
ALG5	ALG5 Dolichyl-Phosphate Beta-Glucosyltransferase
ALG6	ALG6 Alpha-1,3-Glucosyltransferase
ALG8	ALG8 Alpha-1,3-Glucosyltransferase
ALG9	ALG9 Alpha-1,2-Mannosyltransferase
ALK	ALK Receptor Tyrosine Kinase
ALKBH1	AlkB Homolog 1, Histone H2A Dioxygenase
ALKBH2	AlkB Homolog 2, Alpha-Ketoglutarate Dependent Dioxygenase
ALKBH3	AlkB Homolog 3, Alpha-Ketoglutarate Dependent Dioxygenase
ALKBH4	AlkB Homolog 4, Lysine Demethylase
ALKBH5	AlkB Homolog 5, RNA Demethylase
ALKBH7	AlkB Homolog 7
ALKBH8	AlkB Homolog 8, TRNA Methyltransferase
ALMS1	ALMS1 Centrosome And Basal Body Associated Protein
ALOX12	Arachidonate 12-Lipoxygenase, 12S Type
ALOX12B	Arachidonate 12-Lipoxygenase, 12R Type
ALOX15	Arachidonate 15-Lipoxygenase
ALOX15B	Arachidonate 15-Lipoxygenase Type B
ALOX5	Arachidonate 5-Lipoxygenase
ALOX5AP	Arachidonate 5-Lipoxygenase Activating Protein
ALOXE3	Arachidonate Lipoxygenase 3
ALPG	Alkaline Phosphatase, Germ Cell
ALPI	Alkaline Phosphatase, Intestinal
ALPK1	Alpha Kinase 1
ALPK2	Alpha Kinase 2
ALPK3	Alpha Kinase 3
ALPL	Alkaline Phosphatase, Biomineralization Associated
ALPP	Alkaline Phosphatase, Placental
ALS2	Alsin Rho Guanine Nucleotide Exchange Factor ALS2
ALS2CL	ALS2 C-Terminal Like
ALX1	ALX Homeobox 1
ALX3	ALX Homeobox 3
ALX4	ALX Homeobox 4
ALYREF	Aly/REF Export Factor
AMACR	Alpha-Methylacyl-CoA Racemase
AMBP	Alpha-1-Microglobulin/Bikunin Precursor
AMBRA1	Autophagy And Beclin 1 Regulator 1
AMD1	Adenosylmethionine Decarboxylase 1
AMDHD1	Amidohydrolase Domain Containing 1
AMER1	APC Membrane Recruitment Protein 1
AMFR	Autocrine Motility Factor Receptor
AMH	Anti-Mullerian Hormone
AMHR2	Anti-Mullerian Hormone Receptor Type 2
AMIGO2	Adhesion Molecule With Ig Like Domain 2
AMN	Amnion Associated Transmembrane Protein
AMOT	Angiomotin
AMOTL1	Angiomotin Like 1
AMOTL2	Angiomotin Like 2
AMPD1	Adenosine Monophosphate Deaminase 1
AMPD2	Adenosine Monophosphate Deaminase 2
AMPD3	Adenosine Monophosphate Deaminase 3
AMPH	Amphiphysin
AMT	Aminomethyltransferase
AMY1A	Amylase Alpha 1A
AMY2A	Amylase Alpha 2A
AMY2B	Amylase Alpha 2B
AMZ2	Archaelysin Family Metallopeptidase 2
ANAPC1	Anaphase Promoting Complex Subunit 1
ANAPC10	Anaphase Promoting Complex Subunit 10
ANAPC11	Anaphase Promoting Complex Subunit 11
ANAPC13	Anaphase Promoting Complex Subunit 13
ANAPC16	Anaphase Promoting Complex Subunit 16
ANAPC2	Anaphase Promoting Complex Subunit 2
ANAPC4	Anaphase Promoting Complex Subunit 4
ANAPC5	Anaphase Promoting Complex Subunit 5
ANAPC7	Anaphase Promoting Complex Subunit 7
ANG	Angiogenin
ANGEL1	Angel Homolog 1
ANGEL2	Angel Homolog 2
ANGPT1	Angiopoietin 1
ANGPT2	Angiopoietin 2
ANGPT4	Angiopoietin 4
ANGPTL1	Angiopoietin Like 1
ANGPTL2	Angiopoietin Like 2
ANGPTL3	Angiopoietin Like 3
ANGPTL4	Angiopoietin Like 4
ANGPTL6	Angiopoietin Like 6
ANGPTL7	Angiopoietin Like 7
ANGPTL8	Angiopoietin Like 8
ANK1	Ankyrin 1
ANK2	Ankyrin 2
ANK3	Ankyrin 3
ANKAR	Ankyrin And Armadillo Repeat Containing
ANKEF1	Ankyrin Repeat And EF-Hand Domain Containing 1
ANKFY1	Ankyrin Repeat And FYVE Domain Containing 1
ANKH	ANKH Inorganic Pyrophosphate Transport Regulator
ANKHD1	Ankyrin Repeat And KH Domain Containing 1
ANKIB1	Ankyrin Repeat And IBR Domain Containing 1
ANKLE1	Ankyrin Repeat And LEM Domain Containing 1
ANKLE2	Ankyrin Repeat And LEM Domain Containing 2
ANKRD1	Ankyrin Repeat Domain 1
ANKRD11	Ankyrin Repeat Domain Containing 11
ANKRD12	Ankyrin Repeat Domain 12
ANKRD13A	Ankyrin Repeat Domain 13A
ANKRD16	Ankyrin Repeat Domain 16
ANKRD17	Ankyrin Repeat Domain 17
ANKRD18B	Ankyrin Repeat Domain 18B
ANKRD20A3P	Ankyrin Repeat Domain 20 Family Member A3, Pseudogene
ANKRD22	Ankyrin Repeat Domain 22
ANKRD24	Ankyrin Repeat Domain 24
ANKRD26	Ankyrin Repeat Domain Containing 26
ANKRD27	Ankyrin Repeat Domain 27
ANKRD28	Ankyrin Repeat Domain 28
ANKRD29	Ankyrin Repeat Domain 29
ANKRD30A	Ankyrin Repeat Domain 30A
ANKRD30B	Ankyrin Repeat Domain 30B
ANKRD31	Ankyrin Repeat Domain 31
ANKRD33B	Ankyrin Repeat Domain 33B
ANKRD34C	Ankyrin Repeat Domain 34C
ANKRD35	Ankyrin Repeat Domain 35
ANKRD36	Ankyrin Repeat Domain 36
ANKRD36B	Ankyrin Repeat Domain 36B
ANKRD36C	Ankyrin Repeat Domain 36C
ANKRD40	Ankyrin Repeat Domain 40
ANKRD40CL	ANKRD40 C-Terminal Like
ANKRD49	Ankyrin Repeat Domain 49
ANKRD50	Ankyrin Repeat Domain Containing 50
ANKRD52	Ankyrin Repeat Domain 52
ANKRD54	Ankyrin Repeat Domain 54
ANKRD55	Ankyrin Repeat Domain 55
ANKRD6	Ankyrin Repeat Domain 6
ANKRD60	Ankyrin Repeat Domain 60
ANKRD65	Ankyrin Repeat Domain 65
ANKS1A	Ankyrin Repeat And Sterile Alpha Motif Domain Containing 1A
ANKS1B	Ankyrin Repeat And Sterile Alpha Motif Domain Containing 1B
ANKS6	Ankyrin Repeat And Sterile Alpha Motif Domain Containing 6
ANKZF1	Ankyrin Repeat And Zinc Finger Peptidyl TRNA Hydrolase 1
ANLN	Anillin, Actin Binding Protein
ANO1	Anoctamin 1
ANO5	Anoctamin 5
ANO6	Anoctamin 6
ANO7	Anoctamin 7
ANO9	Anoctamin 9
ANOS1	Anosmin 1
ANP32A	Acidic Nuclear Phosphoprotein 32 Family Member A
ANP32B	Acidic Nuclear Phosphoprotein 32 Family Member B
ANP32E	Acidic Nuclear Phosphoprotein 32 Family Member E
ANPEP	Alanyl Aminopeptidase, Membrane
ANTXR1	ANTXR Cell Adhesion Molecule 1
ANTXR2	ANTXR Cell Adhesion Molecule 2
ANTXRL	ANTXR Like
ANXA1	Annexin A1
ANXA10	Annexin A10
ANXA11	Annexin A11
ANXA13	Annexin A13
ANXA2	Annexin A2
ANXA2P2	Annexin A2 Pseudogene 2
ANXA3	Annexin A3
ANXA4	Annexin A4
ANXA5	Annexin A5
ANXA6	Annexin A6
ANXA7	Annexin A7
ANXA8	Annexin A8
ANXA8L1	Annexin A8 Like 1
ANXA9	Annexin A9
AOAH	Acyloxyacyl Hydrolase
AOC1	Amine Oxidase Copper Containing 1
AOC3	Amine Oxidase Copper Containing 3
AOPEP	Aminopeptidase O (Putative)
AOX1	Aldehyde Oxidase 1
AP1B1	Adaptor Related Protein Complex 1 Subunit Beta 1
AP1G1	Adaptor Related Protein Complex 1 Subunit Gamma 1
AP1G2	Adaptor Related Protein Complex 1 Subunit Gamma 2
AP1M1	Adaptor Related Protein Complex 1 Subunit Mu 1
AP1M2	Adaptor Related Protein Complex 1 Subunit Mu 2
AP1S1	Adaptor Related Protein Complex 1 Subunit Sigma 1
AP1S2	Adaptor Related Protein Complex 1 Subunit Sigma 2
AP1S3	Adaptor Related Protein Complex 1 Subunit Sigma 3
AP2A1	Adaptor Related Protein Complex 2 Subunit Alpha 1
AP2A2	Adaptor Related Protein Complex 2 Subunit Alpha 2
AP2B1	Adaptor Related Protein Complex 2 Subunit Beta 1
AP2M1	Adaptor Related Protein Complex 2 Subunit Mu 1
AP2S1	Adaptor Related Protein Complex 2 Subunit Sigma 1
AP3B1	Adaptor Related Protein Complex 3 Subunit Beta 1
AP3B2	Adaptor Related Protein Complex 3 Subunit Beta 2
AP3D1	Adaptor Related Protein Complex 3 Subunit Delta 1
AP3M1	Adaptor Related Protein Complex 3 Subunit Mu 1
AP3S1	Adaptor Related Protein Complex 3 Subunit Sigma 1
AP3S2	Adaptor Related Protein Complex 3 Subunit Sigma 2
AP4B1	Adaptor Related Protein Complex 4 Subunit Beta 1
AP4M1	Adaptor Related Protein Complex 4 Subunit Mu 1
AP5B1	Adaptor Related Protein Complex 5 Subunit Beta 1
APAF1	Apoptotic Peptidase Activating Factor 1
APBA2	Amyloid Beta Precursor Protein Binding Family A Member 2
APBB1	Amyloid Beta Precursor Protein Binding Family B Member 1
APBB1IP	Amyloid Beta Precursor Protein Binding Family B Member 1 Interacting Protein
APBB2	Amyloid Beta Precursor Protein Binding Family B Member 2
APBB3	Amyloid Beta Precursor Protein Binding Family B Member 3
APC	APC Regulator Of WNT Signaling Pathway
APC2	APC Regulator Of WNT Signaling Pathway 2
APCDD1	APC Down-Regulated 1
APCDD1L	APC Down-Regulated 1 Like
APEH	Acylaminoacyl-Peptide Hydrolase
APEX1	Apurinic/Apyrimidinic Endodeoxyribonuclease 1
APH1A	Aph-1 Homolog A, Gamma-Secretase Subunit
APH1B	Aph-1 Homolog B, Gamma-Secretase Subunit
API5	Apoptosis Inhibitor 5
APIP	APAF1 Interacting Protein
APLF	Aprataxin And PNKP Like Factor
APLN	Apelin
APLNR	Apelin Receptor
APLP2	Amyloid Beta Precursor Like Protein 2
APMAP	Adipocyte Plasma Membrane Associated Protein
APOA1	Apolipoprotein A1
APOA2	Apolipoprotein A2
APOA4	Apolipoprotein A4
APOA5	Apolipoprotein A5
APOB	Apolipoprotein B
APOBEC1	Apolipoprotein B MRNA Editing Enzyme Catalytic Subunit 1
APOBEC2	Apolipoprotein B MRNA Editing Enzyme Catalytic Subunit 2
APOBEC3A	Apolipoprotein B MRNA Editing Enzyme Catalytic Subunit 3A
APOBEC3B	Apolipoprotein B MRNA Editing Enzyme Catalytic Subunit 3B
APOBEC3C	Apolipoprotein B MRNA Editing Enzyme Catalytic Subunit 3C
APOBEC3D	Apolipoprotein B MRNA Editing Enzyme Catalytic Subunit 3D
APOBEC3F	Apolipoprotein B MRNA Editing Enzyme Catalytic Subunit 3F
APOBEC3G	Apolipoprotein B MRNA Editing Enzyme Catalytic Subunit 3G
APOBEC3H	Apolipoprotein B MRNA Editing Enzyme Catalytic Subunit 3H
APOBEC4	Apolipoprotein B MRNA Editing Enzyme Catalytic Polypeptide Like 4
APOC1	Apolipoprotein C1
APOC2	Apolipoprotein C2
APOC3	Apolipoprotein C3
APOC4	Apolipoprotein C4
APOD	Apolipoprotein D
APOE	Apolipoprotein E
APOF	Apolipoprotein F
APOH	Apolipoprotein H
APOL1	Apolipoprotein L1
APOL2	Apolipoprotein L2
APOLD1	Apolipoprotein L Domain Containing 1
APOM	Apolipoprotein M
APOO	Apolipoprotein O
APP	Amyloid Beta Precursor Protein
APPBP2	Amyloid Beta Precursor Protein Binding Protein 2
APPL1	Adaptor Protein, Phosphotyrosine Interacting With PH Domain And Leucine Zipper 1
APPL2	Adaptor Protein, Phosphotyrosine Interacting With PH Domain And Leucine Zipper 2
APRG1	APRG1 Tumor Suppressor Candidate
APRT	Adenine Phosphoribosyltransferase
APTX	Aprataxin
AQP1	Aquaporin 1 (Colton Blood Group)
AQP2	Aquaporin 2
AQP3	Aquaporin 3 (Gill Blood Group)
AQP4	Aquaporin 4
AQP5	Aquaporin 5
AQP5-AS1	AQP5 And AQP2 Antisense RNA 2
AQP6	Aquaporin 6
AQP7	Aquaporin 7
AQP8	Aquaporin 8
AQP9	Aquaporin 9
AQR	Aquarius Intron-Binding Spliceosomal Factor
AR	Androgen Receptor
ARAF	A-Raf Proto-Oncogene, Serine/Threonine Kinase
ARAP1	ArfGAP With RhoGAP Domain, Ankyrin Repeat And PH Domain 1
ARAP2	ArfGAP With RhoGAP Domain, Ankyrin Repeat And PH Domain 2
ARAP3	ArfGAP With RhoGAP Domain, Ankyrin Repeat And PH Domain 3
ARB2A	ARB2 Cotranscriptional Regulator A
ARC	Activity Regulated Cytoskeleton Associated Protein
ARCN1	Archain 1
AREG	Amphiregulin
AREL1	Apoptosis Resistant E3 Ubiquitin Protein Ligase 1
ARF1	ADP Ribosylation Factor 1
ARF3	ADP Ribosylation Factor 3
ARF4	ADP Ribosylation Factor 4
ARF6	ADP Ribosylation Factor 6
ARFGAP1	ADP Ribosylation Factor GTPase Activating Protein 1
ARFGAP2	ADP Ribosylation Factor GTPase Activating Protein 2
ARFGAP3	ADP Ribosylation Factor GTPase Activating Protein 3
ARFGEF1	ADP Ribosylation Factor Guanine Nucleotide Exchange Factor 1
ARFGEF2	ADP Ribosylation Factor Guanine Nucleotide Exchange Factor 2
ARFGEF3	ARFGEF Family Member 3
ARFIP2	ADP Ribosylation Factor Interacting Protein 2
ARFRP1	ADP Ribosylation Factor Related Protein 1
ARG1	Arginase 1
ARG2	Arginase 2
ARGLU1	Arginine And Glutamate Rich 1
ARHGAP1	Rho GTPase Activating Protein 1
ARHGAP10	Rho GTPase Activating Protein 10
ARHGAP11A	Rho GTPase Activating Protein 11A
ARHGAP12	Rho GTPase Activating Protein 12
ARHGAP15	Rho GTPase Activating Protein 15
ARHGAP17	Rho GTPase Activating Protein 17
ARHGAP18	Rho GTPase Activating Protein 18
ARHGAP19	Rho GTPase Activating Protein 19
ARHGAP20	Rho GTPase Activating Protein 20
ARHGAP21	Rho GTPase Activating Protein 21
ARHGAP23	Rho GTPase Activating Protein 23
ARHGAP24	Rho GTPase Activating Protein 24
ARHGAP25	Rho GTPase Activating Protein 25
ARHGAP26	Rho GTPase Activating Protein 26
ARHGAP27	Rho GTPase Activating Protein 27
ARHGAP29	Rho GTPase Activating Protein 29
ARHGAP31	Rho GTPase Activating Protein 31
ARHGAP35	Rho GTPase Activating Protein 35
ARHGAP36	Rho GTPase Activating Protein 36
ARHGAP39	Rho GTPase Activating Protein 39
ARHGAP4	Rho GTPase Activating Protein 4
ARHGAP40	Rho GTPase Activating Protein 40
ARHGAP42	Rho GTPase Activating Protein 42
ARHGAP44	Rho GTPase Activating Protein 44
ARHGAP45	Rho GTPase Activating Protein 45
ARHGAP5	Rho GTPase Activating Protein 5
ARHGAP5-AS1	ARHGAP5 Antisense RNA 1 (Head To Head)
ARHGAP6	Rho GTPase Activating Protein 6
ARHGAP8	Rho GTPase Activating Protein 8
ARHGAP9	Rho GTPase Activating Protein 9
ARHGDIA	Rho GDP Dissociation Inhibitor Alpha
ARHGDIB	Rho GDP Dissociation Inhibitor Beta
ARHGDIG	Rho GDP Dissociation Inhibitor Gamma
ARHGEF1	Rho Guanine Nucleotide Exchange Factor 1
ARHGEF10	Rho Guanine Nucleotide Exchange Factor 10
ARHGEF10L	Rho Guanine Nucleotide Exchange Factor 10 Like
ARHGEF11	Rho Guanine Nucleotide Exchange Factor 11
ARHGEF12	Rho Guanine Nucleotide Exchange Factor 12
ARHGEF15	Rho Guanine Nucleotide Exchange Factor 15
ARHGEF16	Rho Guanine Nucleotide Exchange Factor 16
ARHGEF17	Rho guanine nucleotide exchange factor 17
ARHGEF18	Rho/Rac Guanine Nucleotide Exchange Factor 18
ARHGEF19	Rho Guanine Nucleotide Exchange Factor 19
ARHGEF2	Rho/Rac Guanine Nucleotide Exchange Factor 2
ARHGEF25	Rho Guanine Nucleotide Exchange Factor 25
ARHGEF26	Rho Guanine Nucleotide Exchange Factor 26
ARHGEF28	Rho Guanine Nucleotide Exchange Factor 28
ARHGEF3	Rho Guanine Nucleotide Exchange Factor 3
ARHGEF37	Rho Guanine Nucleotide Exchange Factor 37
ARHGEF39	Rho Guanine Nucleotide Exchange Factor 39
ARHGEF4	Rho Guanine Nucleotide Exchange Factor 4
ARHGEF40	Rho Guanine Nucleotide Exchange Factor 40
ARHGEF5	Rho Guanine Nucleotide Exchange Factor 5
ARHGEF6	Rac/Cdc42 Guanine Nucleotide Exchange Factor 6
ARHGEF7	Rho Guanine Nucleotide Exchange Factor 7
ARHGEF9	Cdc42 Guanine Nucleotide Exchange Factor 9
ARID1A	AT-Rich Interaction Domain 1A
ARID1B	AT-Rich Interaction Domain 1B
ARID2	AT-Rich Interaction Domain 2
ARID3A	AT-Rich Interaction Domain 3A
ARID3B	AT-Rich Interaction Domain 3B
ARID4A	AT-Rich Interaction Domain 4A
ARID4B	AT-Rich Interaction Domain 4B
ARID5B	AT-Rich Interaction Domain 5B
ARIH1	Ariadne RBR E3 Ubiquitin Protein Ligase 1
ARIH2	Ariadne RBR E3 Ubiquitin Protein Ligase 2
ARK2C	Arkadia (RNF111) C-Terminal Like Ring Finger Ubiquitin Ligase 2C
ARK2N	Arkadia (RNF111) N-Terminal Like PKA Signaling Regulator 2N
ARL1	ADP Ribosylation Factor Like GTPase 1
ARL11	ADP Ribosylation Factor Like GTPase 11
ARL13B	ADP Ribosylation Factor Like GTPase 13B
ARL14EPL	ADP Ribosylation Factor Like GTPase 14 Effector Protein Like
ARL16	ADP Ribosylation Factor Like GTPase 16
ARL17A	ADP Ribosylation Factor Like GTPase 17A
ARL17B	ADP Ribosylation Factor Like GTPase 17B
ARL2	ADP Ribosylation Factor Like GTPase 2
ARL2BP	ADP Ribosylation Factor Like GTPase 2 Binding Protein
ARL3	ADP Ribosylation Factor Like GTPase 3
ARL4A	ADP Ribosylation Factor Like GTPase 4A
ARL4C	ADP Ribosylation Factor Like GTPase 4C
ARL5A	ADP Ribosylation Factor Like GTPase 5A
ARL5B	ADP Ribosylation Factor Like GTPase 5B
ARL6	ADP Ribosylation Factor Like GTPase 6
ARL6IP1	ADP Ribosylation Factor Like GTPase 6 Interacting Protein 1
ARL6IP4	ADP Ribosylation Factor Like GTPase 6 Interacting Protein 4
ARL6IP5	ADP Ribosylation Factor Like GTPase 6 Interacting Protein 5
ARL6IP6	ADP Ribosylation Factor Like GTPase 6 Interacting Protein 6
ARL8A	ADP Ribosylation Factor Like GTPase 8A
ARL8B	ADP Ribosylation Factor Like GTPase 8B
ARMC10	Armadillo Repeat Containing 10
ARMC12	Armadillo Repeat Containing 12
ARMC2	Armadillo Repeat Containing 2
ARMC5	Armadillo Repeat Containing 5
ARMC7	Armadillo Repeat Containing 7
ARMC8	Armadillo Repeat Containing 8
ARMCX1	Armadillo Repeat Containing X-Linked 1
ARMCX2	Armadillo Repeat Containing X-Linked 2
ARMCX3	Armadillo Repeat Containing X-Linked 3
ARMCX6	Armadillo Repeat Containing X-Linked 6
ARMH3	Armadillo Like Helical Domain Containing 3
ARMH4	Armadillo Like Helical Domain Containing 4
ARMT1	Acidic Residue Methyltransferase 1
ARNT	Aryl Hydrocarbon Receptor Nuclear Translocator
ARNT2	Aryl Hydrocarbon Receptor Nuclear Translocator 2
ARNTL2	aryl hydrocarbon receptor nuclear translocator like 2
ARPC1A	Actin Related Protein 2/3 Complex Subunit 1A
ARPC1B	Actin Related Protein 2/3 Complex Subunit 1B
ARPC2	Actin Related Protein 2/3 Complex Subunit 2
ARPC3	Actin Related Protein 2/3 Complex Subunit 3
ARPC4	Actin Related Protein 2/3 Complex Subunit 4
ARPC5	Actin Related Protein 2/3 Complex Subunit 5
ARPC5L	Actin Related Protein 2/3 Complex Subunit 5 Like
ARPP19	CAMP Regulated Phosphoprotein 19
ARPP21	CAMP Regulated Phosphoprotein 21
ARRB1	Arrestin Beta 1
ARRB2	Arrestin Beta 2
ARRDC1	Arrestin Domain Containing 1
ARRDC1-AS1	ARRDC1 Antisense RNA 1
ARRDC2	Arrestin Domain Containing 2
ARRDC3	Arrestin Domain Containing 3
ARRDC5	Arrestin Domain Containing 5
ARSA	Arylsulfatase A
ARSB	Arylsulfatase B
ARSH	Arylsulfatase Family Member H
ARSJ	Arylsulfatase Family Member J
ARSL	Arylsulfatase L
ART1	ADP-Ribosyltransferase 1
ART3	ADP-Ribosyltransferase 3 (Inactive)
ART4	ADP-Ribosyltransferase 4 (Inactive) (Dombrock Blood Group)
ARTN	Artemin
ARVCF	ARVCF Delta Catenin Family Member
ARX	Aristaless Related Homeobox
AS3MT	Arsenite Methyltransferase
ASAH1	N-Acylsphingosine Amidohydrolase 1
ASAH2	N-Acylsphingosine Amidohydrolase 2
ASAP1	ArfGAP With SH3 Domain, Ankyrin Repeat And PH Domain 1
ASAP2	ArfGAP With SH3 Domain, Ankyrin Repeat And PH Domain 2
ASAP3	ArfGAP With SH3 Domain, Ankyrin Repeat And PH Domain 3
ASB13	Ankyrin Repeat And SOCS Box Containing 13
ASB16	Ankyrin Repeat And SOCS Box Containing 16
ASB16-AS1	ASB16 Antisense RNA 1
ASB17	Ankyrin Repeat And SOCS Box Containing 17
ASB2	Ankyrin Repeat And SOCS Box Containing 2
ASB3	Ankyrin Repeat And SOCS Box Containing 3
ASB4	Ankyrin Repeat And SOCS Box Containing 4
ASB6	Ankyrin Repeat And SOCS Box Containing 6
ASB7	Ankyrin Repeat And SOCS Box Containing 7
ASB8	Ankyrin Repeat And SOCS Box Containing 8
ASCC1	Activating Signal Cointegrator 1 Complex Subunit 1
ASCC2	Activating Signal Cointegrator 1 Complex Subunit 2
ASCC3	Activating Signal Cointegrator 1 Complex Subunit 3
ASCL1	Achaete-Scute Family BHLH Transcription Factor 1
ASCL2	Achaete-Scute Family BHLH Transcription Factor 2
ASF1A	Anti-Silencing Function 1A Histone Chaperone
ASF1B	Anti-Silencing Function 1B Histone Chaperone
ASGR1	Asialoglycoprotein Receptor 1
ASGR2	Asialoglycoprotein Receptor 2
ASH1L	ASH1 Like Histone Lysine Methyltransferase
ASH2L	ASH2 Like, Histone Lysine Methyltransferase Complex Subunit
ASIC1	Acid Sensing Ion Channel Subunit 1
ASIC2	Acid Sensing Ion Channel Subunit 2
ASIC5	Acid Sensing Ion Channel Subunit Family Member 5
ASIP	Agouti Signaling Protein
ASL	Argininosuccinate Lyase
ASMT	Acetylserotonin O-Methyltransferase
ASNS	Asparagine Synthetase (Glutamine-Hydrolyzing)
ASPA	Aspartoacylase
ASPH	Aspartate Beta-Hydroxylase
ASPM	Assembly Factor For Spindle Microtubules
ASPN	Asporin
ASPRV1	Aspartic Peptidase Retroviral Like 1
ASPSCR1	ASPSCR1 Tether For SLC2A4, UBX Domain Containing
ASRGL1	Asparaginase And Isoaspartyl Peptidase 1
ASS1	Argininosuccinate Synthase 1
ASTE1	Asteroid Homolog 1
ASTL	Astacin Like Metalloendopeptidase
ASTN1	Astrotactin 1
ASTN2	Astrotactin 2
ASXL1	ASXL Transcriptional Regulator 1
ASXL2	ASXL Transcriptional Regulator 2
ASXL3	ASXL Transcriptional Regulator 3
ASZ1	Ankyrin Repeat, SAM And Basic Leucine Zipper Domain Containing 1
ATAD1	ATPase Family AAA Domain Containing 1
ATAD2	ATPase Family AAA Domain Containing 2
ATAD2B	ATPase Family AAA Domain Containing 2B
ATAD3A	ATPase Family AAA Domain Containing 3A
ATAD3B	ATPase Family AAA Domain Containing 3B
ATAD3C	ATPase Family AAA Domain Containing 3C
ATAD5	ATPase Family AAA Domain Containing 5
ATAT1	Alpha Tubulin Acetyltransferase 1
ATCAY	ATCAY Kinesin Light Chain Interacting Caytaxin
ATE1	Arginyltransferase 1
ATF1	Activating Transcription Factor 1
ATF2	Activating Transcription Factor 2
ATF3	Activating Transcription Factor 3
ATF4	Activating Transcription Factor 4
ATF5	Activating Transcription Factor 5
ATF6	Activating Transcription Factor 6
ATF6B	Activating Transcription Factor 6 Beta
ATF7	Activating Transcription Factor 7
ATF7IP	Activating Transcription Factor 7 Interacting Protein
ATG10	Autophagy Related 10
ATG101	Autophagy Related 101
ATG12	Autophagy Related 12
ATG13	Autophagy Related 13
ATG14	Autophagy Related 14
ATG16L1	Autophagy Related 16 Like 1
ATG16L2	Autophagy Related 16 Like 2
ATG2A	Autophagy Related 2A
ATG2B	Autophagy Related 2B
ATG3	Autophagy Related 3
ATG4A	Autophagy Related 4A Cysteine Peptidase
ATG4B	Autophagy Related 4B Cysteine Peptidase
ATG4C	Autophagy Related 4C Cysteine Peptidase
ATG4D	Autophagy Related 4D Cysteine Peptidase
ATG5	Autophagy Related 5
ATG7	Autophagy Related 7
ATG9A	Autophagy Related 9A
ATG9B	Autophagy Related 9B
ATIC	5-Aminoimidazole-4-Carboxamide Ribonucleotide Formyltransferase/IMP Cyclohydrolase
ATL1	Atlastin GTPase 1
ATL2	Atlastin GTPase 2
ATL3	Atlastin GTPase 3
ATM	ATM Serine/Threonine Kinase
ATMIN	ATM Interactor
ATN1	Atrophin 1
ATOH1	Atonal BHLH Transcription Factor 1
ATOH8	Atonal BHLH Transcription Factor 8
ATOX1	Antioxidant 1 Copper Chaperone
ATP10D	ATPase Phospholipid Transporting 10D (Putative)
ATP11A	ATPase Phospholipid Transporting 11A
ATP11AUN	ATP11A Upstream Neighbor LncRNA
ATP11B	ATPase Phospholipid Transporting 11B (Putative)
ATP11C	ATPase Phospholipid Transporting 11C
ATP12A	ATPase H+/K+ Transporting Non-Gastric Alpha2 Subunit
ATP13A1	ATPase 13A1
ATP13A3	ATPase 13A3
ATP1A1	ATPase Na+/K+ Transporting Subunit Alpha 1
ATP1A1-AS1	ATP1A1 Antisense RNA 1
ATP1A2	ATPase Na+/K+ Transporting Subunit Alpha 2
ATP1A3	ATPase Na+/K+ Transporting Subunit Alpha 3
ATP1A4	ATPase Na+/K+ Transporting Subunit Alpha 4
ATP1B1	ATPase Na+/K+ Transporting Subunit Beta 1
ATP1B2	ATPase Na+/K+ Transporting Subunit Beta 2
ATP1B3	ATPase Na+/K+ Transporting Subunit Beta 3
ATP1F1	ATPase inhibitory factor 1
ATP23	ATP23 Metallopeptidase And ATP Synthase Assembly Factor Homolog
ATP2A1	ATPase Sarcoplasmic/Endoplasmic Reticulum Ca2+ Transporting 1
ATP2A2	ATPase Sarcoplasmic/Endoplasmic Reticulum Ca2+ Transporting 2
ATP2A3	ATPase Sarcoplasmic/Endoplasmic Reticulum Ca2+ Transporting 3
ATP2B1	ATPase Plasma Membrane Ca2+ Transporting 1
ATP2B2	ATPase Plasma Membrane Ca2+ Transporting 2
ATP2B4	ATPase Plasma Membrane Ca2+ Transporting 4
ATP2C1	ATPase Secretory Pathway Ca2+ Transporting 1
ATP2C2	ATPase Secretory Pathway Ca2+ Transporting 2
ATP4A	ATPase H+/K+ Transporting Subunit Alpha
ATP4B	ATPase H+/K+ Transporting Subunit Beta
ATP5F1A	ATP Synthase F1 Subunit Alpha
ATP5F1B	ATP Synthase F1 Subunit Beta
ATP5F1C	ATP Synthase F1 Subunit Gamma
ATP5F1D	ATP Synthase F1 Subunit Delta
ATP5F1E	ATP Synthase F1 Subunit Epsilon
ATP5F1EP2	ATP Synthase F1 Subunit Epsilon Pseudogene 2
ATP5IF1	ATP Synthase Inhibitory Factor Subunit 1
ATP5MC1	ATP Synthase Membrane Subunit C Locus 1
ATP5ME	ATP Synthase Membrane Subunit E
ATP5MF	ATP Synthase Membrane Subunit F
ATP5MG	ATP Synthase Membrane Subunit G
ATP5MGL	ATP Synthase Membrane Subunit G Like
ATP5MK	ATP Synthase Membrane Subunit K
ATP5PB	ATP Synthase Peripheral Stalk-Membrane Subunit B
ATP5PD	ATP Synthase Peripheral Stalk Subunit D
ATP5PF	ATP Synthase Peripheral Stalk Subunit F6
ATP5PO	ATP Synthase Peripheral Stalk Subunit OSCP
ATP6AP1	ATPase H+ Transporting Accessory Protein 1
ATP6AP1L	ATPase H+ Transporting Accessory Protein 1 Like (Pseudogene)
ATP6AP2	ATPase H+ Transporting Accessory Protein 2
ATP6V0A1	ATPase H+ Transporting V0 Subunit A1
ATP6V0A2	ATPase H+ Transporting V0 Subunit A2
ATP6V0C	ATPase H+ Transporting V0 Subunit C
ATP6V0D1	ATPase H+ Transporting V0 Subunit D1
ATP6V0E1	ATPase H+ Transporting V0 Subunit E1
ATP6V1A	ATPase H+ Transporting V1 Subunit A
ATP6V1B2	ATPase H+ Transporting V1 Subunit B2
ATP6V1C1	ATPase H+ Transporting V1 Subunit C1
ATP6V1C2	ATPase H+ Transporting V1 Subunit C2
ATP6V1D	ATPase H+ Transporting V1 Subunit D
ATP6V1E1	ATPase H+ Transporting V1 Subunit E1
ATP6V1F	ATPase H+ Transporting V1 Subunit F
ATP6V1G1	ATPase H+ Transporting V1 Subunit G1
ATP6V1G2	ATPase H+ Transporting V1 Subunit G2
ATP6V1H	ATPase H+ Transporting V1 Subunit H
ATP7A	ATPase Copper Transporting Alpha
ATP7B	ATPase Copper Transporting Beta
ATP8A1	ATPase Phospholipid Transporting 8A1
ATP8A2	ATPase Phospholipid Transporting 8A2
ATP8B1	ATPase Phospholipid Transporting 8B1
ATP8B2	ATPase Phospholipid Transporting 8B2
ATP8B3	ATPase Phospholipid Transporting 8B3
ATP8B4	ATPase Phospholipid Transporting 8B4 (Putative)
ATP9A	ATPase Phospholipid Transporting 9A (Putative)
ATP9B	ATPase Phospholipid Transporting 9B (Putative)
ATPAF1	ATP Synthase Mitochondrial F1 Complex Assembly Factor 1
ATPAF2	ATP Synthase Mitochondrial F1 Complex Assembly Factor 2
ATPSCKMT	ATP Synthase C Subunit Lysine N-Methyltransferase
ATR	ATR Serine/Threonine Kinase
ATRAID	All-Trans Retinoic Acid Induced Differentiation Factor
ATRIP	ATR Interacting Protein
ATRN	Attractin
ATRNL1	Attractin Like 1
ATRX	ATRX Chromatin Remodeler
ATXN1	Ataxin 1
ATXN10	Ataxin 10
ATXN1L	Ataxin 1 Like
ATXN2	Ataxin 2
ATXN2L	Ataxin 2 Like
ATXN3	Ataxin 3
ATXN7	Ataxin 7
ATXN7L1	Ataxin 7 Like 1
ATXN7L3	Ataxin 7 Like 3
ATXN8OS	ATXN8 Opposite Strand LncRNA
AUH	AU RNA Binding Methylglutaconyl-CoA Hydratase
AUNIP	Aurora Kinase A And Ninein Interacting Protein
AUP1	AUP1 Lipid Droplet Regulating VLDL Assembly Factor
AURKA	Aurora Kinase A
AURKAIP1	Aurora Kinase A Interacting Protein 1
AURKB	Aurora Kinase B
AURKC	Aurora Kinase C
AUTS2	Activator Of Transcription And Developmental Regulator AUTS2
AVEN	Apoptosis And Caspase Activation Inhibitor
AVL9	AVL9 Cell Migration Associated
AVP	Arginine Vasopressin
AVPI1	Arginine Vasopressin Induced 1
AVPR1A	Arginine Vasopressin Receptor 1A
AVPR1B	Arginine Vasopressin Receptor 1B
AVPR2	Arginine Vasopressin Receptor 2
AXIN1	Axin 1
AXIN2	Axin 2
AXL	AXL Receptor Tyrosine Kinase
AZGP1	Alpha-2-Glycoprotein 1, Zinc-Binding
AZIN1	Antizyme Inhibitor 1
AZIN2	Antizyme Inhibitor 2
AZU1	Azurocidin 1
B2M	Beta-2-Microglobulin
B3GALNT1	Beta-1,3-N-Acetylgalactosaminyltransferase 1 (Globoside Blood Group)
B3GALNT2	Beta-1,3-N-Acetylgalactosaminyltransferase 2
B3GALT1	Beta-1,3-Galactosyltransferase 1
B3GALT2	Beta-1,3-Galactosyltransferase 2
B3GALT4	Beta-1,3-Galactosyltransferase 4
B3GALT5	Beta-1,3-Galactosyltransferase 5
B3GALT5-AS1	B3GALT5 Antisense RNA 1
B3GALT6	Beta-1,3-Galactosyltransferase 6
B3GAT1	Beta-1,3-Glucuronyltransferase 1
B3GAT3	Beta-1,3-Glucuronyltransferase 3
B3GLCT	Beta 3-Glucosyltransferase
B3GNT2	UDP-GlcNAc:BetaGal Beta-1,3-N-Acetylglucosaminyltransferase 2
B3GNT3	UDP-GlcNAc:BetaGal Beta-1,3-N-Acetylglucosaminyltransferase 3
B3GNT4	UDP-GlcNAc:BetaGal Beta-1,3-N-Acetylglucosaminyltransferase 4
B3GNT5	UDP-GlcNAc:BetaGal Beta-1,3-N-Acetylglucosaminyltransferase 5
B3GNT6	UDP-GlcNAc:BetaGal Beta-1,3-N-Acetylglucosaminyltransferase 6
B3GNT7	UDP-GlcNAc:betaGal beta-1,3-N-acetylglucosaminyltransferase 7
B3GNT8	UDP-GlcNAc:BetaGal Beta-1,3-N-Acetylglucosaminyltransferase 8
B3GNTL1	UDP-GlcNAc:BetaGal Beta-1,3-N-Acetylglucosaminyltransferase Like 1
B4GALNT1	Beta-1,4-N-Acetyl-Galactosaminyltransferase 1
B4GALNT2	Beta-1,4-N-Acetyl-Galactosaminyltransferase 2 (SID Blood Group)
B4GALNT3	Beta-1,4-N-Acetyl-Galactosaminyltransferase 3
B4GALNT4	Beta-1,4-N-Acetyl-Galactosaminyltransferase 4
B4GALT1	Beta-1,4-Galactosyltransferase 1
B4GALT2	Beta-1,4-Galactosyltransferase 2
B4GALT3	Beta-1,4-Galactosyltransferase 3
B4GALT4	Beta-1,4-Galactosyltransferase 4
B4GALT5	Beta-1,4-Galactosyltransferase 5
B4GALT6	Beta-1,4-Galactosyltransferase 6
B4GALT7	Beta-1,4-Galactosyltransferase 7
B4GAT1	Beta-1,4-Glucuronyltransferase 1
B9D2	B9 Domain Containing 2
BAALC	BAALC Binder Of MAP3K1 And KLF4
BAAT	Bile Acid-CoA:Amino Acid N-Acyltransferase
BABAM1	BRISC And BRCA1 A Complex Member 1
BABAM2	BRISC And BRCA1 A Complex Member 2
BACE1	Beta-Secretase 1
BACE2	beta-secretase 2
BACH1	BTB Domain And CNC Homolog 1
BACH2	BTB Domain And CNC Homolog 2
BAD	BCL2 Associated Agonist Of Cell Death
BAG1	BAG Cochaperone 1
BAG2	BAG Cochaperone 2
BAG3	BAG Cochaperone 3
BAG4	BAG Cochaperone 4
BAG5	BAG Cochaperone 5
BAG6	BAG Cochaperone 6
BAGE	B Melanoma Antigen
BAHCC1	BAH Domain And Coiled-Coil Containing 1
BAIAP2	BAR/IMD Domain Containing Adaptor Protein 2
BAIAP2L1	BAR/IMD Domain Containing Adaptor Protein 2 Like 1
BAIAP2L2	BAR/IMD Domain Containing Adaptor Protein 2 Like 2
BAIAP3	BAI1 Associated Protein 3
BAK1	BCL2 Antagonist/Killer 1
BAMBI	BMP And Activin Membrane Bound Inhibitor
BANF1	BAF Nuclear Assembly Factor 1
BANP	BTG3 Associated Nuclear Protein
BAP1	BRCA1 Associated Protein 1
BARD1	BRCA1 Associated RING Domain 1
BARHL1	BarH Like Homeobox 1
BARHL2	BarH Like Homeobox 2
BARX1	BARX Homeobox 1
BARX2	BARX Homeobox 2
BASP1	Brain Abundant Membrane Attached Signal Protein 1
BATF	Basic Leucine Zipper ATF-Like Transcription Factor
BATF2	Basic Leucine Zipper ATF-Like Transcription Factor 2
BATF3	Basic Leucine Zipper ATF-Like Transcription Factor 3
BAX	BCL2 Associated X, Apoptosis Regulator
BAZ1A	Bromodomain Adjacent To Zinc Finger Domain 1A
BAZ1B	Bromodomain Adjacent To Zinc Finger Domain 1B
BAZ2A	Bromodomain Adjacent To Zinc Finger Domain 2A
BBC3	BCL2 Binding Component 3
BBLN	Bublin Coiled Coil Protein
BBOF1	Basal Body Orientation Factor 1
BBOX1	Gamma-Butyrobetaine Hydroxylase 1
BBS1	Bardet-Biedl Syndrome 1
BBS2	Bardet-Biedl Syndrome 2
BBS7	Bardet-Biedl Syndrome 7
BBS9	Bardet-Biedl Syndrome 9
BBX	BBX High Mobility Group Box Domain Containing
BCAM	Basal Cell Adhesion Molecule (Lutheran Blood Group)
BCAN	Brevican
BCAP31	B Cell Receptor Associated Protein 31
BCAR1	BCAR1 Scaffold Protein, Cas Family Member
BCAR3	BCAR3 Adaptor Protein, NSP Family Member
BCAS1	Brain Enriched Myelin Associated Protein 1
BCAS2	BCAS2 Pre-MRNA Processing Factor
BCAS3	BCAS3 Microtubule Associated Cell Migration Factor
BCAS4	Breast Carcinoma Amplified Sequence 4
BCAT1	Branched Chain Amino Acid Transaminase 1
BCAT2	Branched Chain Amino Acid Transaminase 2
BCCIP	BRCA2 And CDKN1A Interacting Protein
BCDIN3D	BCDIN3 Domain Containing RNA Methyltransferase
BCHE	Butyrylcholinesterase
BCKDHA	Branched Chain Keto Acid Dehydrogenase E1 Subunit Alpha
BCKDHB	Branched Chain Keto Acid Dehydrogenase E1 Subunit Beta
BCKDK	Branched Chain Keto Acid Dehydrogenase Kinase
BCL10	BCL10 Immune Signaling Adaptor
BCL11A	BCL11 Transcription Factor A
BCL11B	BCL11 Transcription Factor B
BCL2	BCL2 Apoptosis Regulator
BCL2A1	BCL2 Related Protein A1
BCL2L1	BCL2 Like 1
BCL2L10	BCL2 Like 10
BCL2L11	BCL2 Like 11
BCL2L12	BCL2 Like 12
BCL2L13	BCL2 Like 13
BCL2L14	BCL2 Like 14
BCL2L15	BCL2 Like 15
BCL2L2	BCL2 Like 2
BCL2L2-PABPN1	BCL2L2-PABPN1 Readthrough
BCL3	BCL3 Transcription Coactivator
BCL6	BCL6 Transcription Repressor
BCL6B	BCL6B Transcription Repressor
BCL7A	BAF Chromatin Remodeling Complex Subunit BCL7A
BCL7B	BAF Chromatin Remodeling Complex Subunit BCL7B
BCL7C	BAF Chromatin Remodeling Complex Subunit BCL7C
BCL9	BCL9 Transcription Coactivator
BCL9L	BCL9 Like
BCLAF1	BCL2 Associated Transcription Factor 1
BCO1	Beta-Carotene Oxygenase 1
BCOR	BCL6 Corepressor
BCORL1	BCL6 Corepressor Like 1
BCR	BCR Activator Of RhoGEF And GTPase
BCS1L	BCS1 Homolog, Ubiquinol-Cytochrome C Reductase Complex Chaperone
BDH1	3-Hydroxybutyrate Dehydrogenase 1
BDH2	3-Hydroxybutyrate Dehydrogenase 2
BDKRB1	Bradykinin Receptor B1
BDKRB2	Bradykinin Receptor B2
BDNF	Brain Derived Neurotrophic Factor
BECN1	Beclin 1
BECN2	Beclin 2
BEGAIN	Brain Enriched Guanylate Kinase Associated
BEND3	BEN Domain Containing 3
BEND5	BEN Domain Containing 5
BEST1	Bestrophin 1
BEST2	Bestrophin 2
BEST3	Bestrophin 3
BEST4	Bestrophin 4
BET1L	Bet1 Golgi Vesicular Membrane Trafficking Protein Like
BEX1	Brain Expressed X-Linked 1
BEX2	Brain Expressed X-Linked 2
BEX3	Brain Expressed X-Linked 3
BEX4	Brain Expressed X-Linked 4
BFSP1	Beaded Filament Structural Protein 1
BGLAP	Bone Gamma-Carboxyglutamate Protein
BGN	Biglycan
BHLHA15	Basic Helix-Loop-Helix Family Member A15
BHLHE22	Basic Helix-Loop-Helix Family Member E22
BHLHE23	Basic Helix-Loop-Helix Family Member E23
BHLHE40	Basic Helix-Loop-Helix Family Member E40
BHLHE41	Basic Helix-Loop-Helix Family Member E41
BHMT	Betaine--Homocysteine S-Methyltransferase
BICC1	BicC Family RNA Binding Protein 1
BICD1	BICD Cargo Adaptor 1
BICD2	BICD Cargo Adaptor 2
BICDL2	BICD Family Like Cargo Adaptor 2
BICRA	BRD4 Interacting Chromatin Remodeling Complex Associated Protein
BICRAL	BICRA Like Chromatin Remodeling Complex Associated Protein
BID	BH3 Interacting Domain Death Agonist
BIK	BCL2 Interacting Killer
BIN1	Bridging Integrator 1
BIN3	Bridging Integrator 3
BIRC2	Baculoviral IAP Repeat Containing 2
BIRC3	Baculoviral IAP Repeat Containing 3
BIRC5	Baculoviral IAP Repeat Containing 5
BIRC6	Baculoviral IAP Repeat Containing 6
BIRC7	Baculoviral IAP Repeat Containing 7
BLCAP	BLCAP Apoptosis Inducing Factor
BLID	BH3-Like Motif Containing, Cell Death Inducer
BLK	BLK Proto-Oncogene, Src Family Tyrosine Kinase
BLM	BLM RecQ Like Helicase
BLMH	Bleomycin Hydrolase
BLNK	B Cell Linker
BLOC1S1	Biogenesis Of Lysosomal Organelles Complex 1 Subunit 1
BLOC1S2	Biogenesis Of Lysosomal Organelles Complex 1 Subunit 2
BLOC1S3	Biogenesis Of Lysosomal Organelles Complex 1 Subunit 3
BLOC1S4	Biogenesis Of Lysosomal Organelles Complex 1 Subunit 4
BLOC1S5	Biogenesis Of Lysosomal Organelles Complex 1 Subunit 5
BLOC1S6	Biogenesis Of Lysosomal Organelles Complex 1 Subunit 6
BLTP2	Bridge-Like Lipid Transfer Protein Family Member 2
BLTP3A	Bridge-Like Lipid Transfer Protein Family Member 3A
BLTP3B	Bridge-Like Lipid Transfer Protein Family Member 3B
BLVRA	Biliverdin Reductase A
BLVRB	Biliverdin Reductase B
BLZF1	Basic Leucine Zipper Nuclear Factor 1
BMAL1	Basic Helix-Loop-Helix ARNT Like 1
BMAL2	Basic Helix-Loop-Helix ARNT Like 2
BMERB1	BMERB Domain Containing 1
BMF	Bcl2 Modifying Factor
BMI1	BMI1 Proto-Oncogene, Polycomb Ring Finger
BMP1	Bone Morphogenetic Protein 1
BMP10	Bone Morphogenetic Protein 10
BMP2	Bone Morphogenetic Protein 2
BMP2K	BMP2 Inducible Kinase
BMP3	Bone Morphogenetic Protein 3
BMP4	Bone Morphogenetic Protein 4
BMP5	Bone Morphogenetic Protein 5
BMP6	Bone Morphogenetic Protein 6
BMP7	Bone Morphogenetic Protein 7
BMP8A	Bone Morphogenetic Protein 8a
BMP8B	Bone Morphogenetic Protein 8b
BMPER	BMP Binding Endothelial Regulator
BMPR1A	Bone Morphogenetic Protein Receptor Type 1A
BMPR1B	Bone Morphogenetic Protein Receptor Type 1B
BMPR2	Bone Morphogenetic Protein Receptor Type 2
BMS1	BMS1 Ribosome Biogenesis Factor
BMT2	Base Methyltransferase Of 25S RRNA 2 Homolog
BMX	BMX Non-Receptor Tyrosine Kinase
BNC1	Basonuclin Zinc Finger Protein 1
BNC2	Basonuclin Zinc Finger Protein 2
BNIP1	BCL2 Interacting Protein 1
BNIP2	BCL2 Interacting Protein 2
BNIP3	BCL2 Interacting Protein 3
BNIP3L	BCL2 Interacting Protein 3 Like
BNIP5	BCL2 Interacting Protein 5
BNIPL	BCL2 Interacting Protein Like
BOC	BOC Cell Adhesion Associated, Oncogene Regulated
BOD1	Biorientation Of Chromosomes In Cell Division 1
BOD1L1	Biorientation Of Chromosomes In Cell Division 1 Like 1
BOK	BCL2 Family Apoptosis Regulator BOK
BOLA2	BolA Family Member 2
BOLA3	BolA Family Member 3
BOLL	Boule Homolog, RNA Binding Protein
BOP1	BOP1 Ribosomal Biogenesis Factor
BORA	BORA Aurora Kinase A Activator
BORCS5	BLOC-1 Related Complex Subunit 5
BORCS6	BLOC-1 Related Complex Subunit 6
BORCS7	BLOC-1 Related Complex Subunit 7
BPGM	Bisphosphoglycerate Mutase
BPHL	Biphenyl Hydrolase Like
BPI	Bactericidal Permeability Increasing Protein
BPIFA1	BPI Fold Containing Family A Member 1
BPIFA2	BPI Fold Containing Family A Member 2
BPIFA3	BPI Fold Containing Family A Member 3
BPIFB1	BPI Fold Containing Family B Member 1
BPNT1	3'(2'), 5'-Bisphosphate Nucleotidase 1
BPNT2	3'(2'), 5'-Bisphosphate Nucleotidase 2
BPTF	Bromodomain PHD Finger Transcription Factor
BRAF	B-Raf Proto-Oncogene, Serine/Threonine Kinase
BRAP	BRCA1 Associated Protein
BRAT1	BRCA1 Associated ATM Activator 1
BRCA1	BRCA1 DNA Repair Associated
BRCA2	BRCA2 DNA Repair Associated
BRCC3	BRCA1/BRCA2-Containing Complex Subunit 3
BRD1	Bromodomain Containing 1
BRD10	Bromodomain Containing 10
BRD2	Bromodomain Containing 2
BRD3	Bromodomain Containing 3
BRD4	Bromodomain Containing 4
BRD7	Bromodomain Containing 7
BRD8	Bromodomain Containing 8
BRD9	Bromodomain Containing 9
BRDT	Bromodomain Testis Associated
BRF1	BRF1 RNA Polymerase III Transcription Initiation Factor Subunit
BRF2	BRF2 RNA Polymerase III Transcription Initiation Factor Subunit
BRI3	Brain Protein I3
BRI3BP	BRI3 Binding Protein
BRICD5	BRICHOS Domain Containing 5
BRINP1	BMP/Retinoic Acid Inducible Neural Specific 1
BRINP2	BMP/Retinoic Acid Inducible Neural Specific 2
BRINP3	BMP/Retinoic Acid Inducible Neural Specific 3
BRIP1	BRCA1 Interacting Helicase 1
BRIX1	Biogenesis Of Ribosomes BRX1
BRK1	BRICK1 Subunit Of SCAR/WAVE Actin Nucleating Complex
BRME1	Break Repair Meiotic Recombinase Recruitment Factor 1
BRMS1	BRMS1 Transcriptional Repressor And Anoikis Regulator
BRMS1L	BRMS1 Like Transcriptional Repressor
BRPF1	Bromodomain And PHD Finger Containing 1
BRPF3	Bromodomain And PHD Finger Containing 3
BRS3	Bombesin Receptor Subtype 3
BRSK1	BR Serine/Threonine Kinase 1
BRSK2	BR Serine/Threonine Kinase 2
BRWD1	Bromodomain And WD Repeat Domain Containing 1
BRWD3	Bromodomain And WD Repeat Domain Containing 3
BSCL2	BSCL2 Lipid Droplet Biogenesis Associated, Seipin
BSG	Basigin (Ok Blood Group)
BSN	Bassoon Presynaptic Cytomatrix Protein
BSND	Barttin CLCNK Type Accessory Subunit Beta
BST1	Bone Marrow Stromal Cell Antigen 1
BST2	Bone Marrow Stromal Cell Antigen 2
BSX	Brain Specific Homeobox
BTAF1	B-TFIID TATA-Box Binding Protein Associated Factor 1
BTBD10	BTB Domain Containing 10
BTBD16	BTB Domain Containing 16
BTBD18	BTB Domain Containing 18
BTBD2	BTB Domain Containing 2
BTBD3	BTB Domain Containing 3
BTBD7	BTB Domain Containing 7
BTBD8	BTB Domain Containing 8
BTBD9	BTB Domain Containing 9
BTC	Betacellulin
BTD	Biotinidase
BTF3	Basic Transcription Factor 3
BTF3L4	Basic Transcription Factor 3 Like 4
BTG1	BTG Anti-Proliferation Factor 1
BTG2	BTG Anti-Proliferation Factor 2
BTG3	BTG Anti-Proliferation Factor 3
BTG4	BTG Anti-Proliferation Factor 4
BTK	Bruton Tyrosine Kinase
BTLA	B And T Lymphocyte Associated
BTN1A1	Butyrophilin Subfamily 1 Member A1
BTN2A1	Butyrophilin Subfamily 2 Member A1
BTN2A2	Butyrophilin Subfamily 2 Member A2
BTN2A3P	Butyrophilin Subfamily 2 Member A3, Pseudogene
BTN3A1	Butyrophilin Subfamily 3 Member A1
BTN3A2	Butyrophilin Subfamily 3 Member A2
BTN3A3	Butyrophilin Subfamily 3 Member A3
BTNL2	Butyrophilin Like 2
BTNL9	Butyrophilin Like 9
BTRC	Beta-Transducin Repeat Containing E3 Ubiquitin Protein Ligase
BUB1	BUB1 Mitotic Checkpoint Serine/Threonine Kinase
BUB1B	BUB1 Mitotic Checkpoint Serine/Threonine Kinase B
BUB3	BUB3 Mitotic Checkpoint Protein
BUD13	BUD13 Homolog
BUD23	BUD23 RRNA Methyltransferase And Ribosome Maturation Factor
BUD31	BUD31 Homolog
BVES	Blood Vessel Epicardial Substance
BYSL	Bystin Like
BZW1	Basic Leucine Zipper And W2 Domains 1
BZW2	Basic Leucine Zipper And W2 Domains 2
C10orf143	Chromosome 10 Open Reading Frame 143
C10orf55	Chromosome 10 Putative Open Reading Frame 55
C10orf90	Chromosome 10 Open Reading Frame 90
C10orf95	Chromosome 10 Open Reading Frame 95
C11orf21	Chromosome 11 Open Reading Frame 21
C11orf24	Chromosome 11 Open Reading Frame 24
C11orf54	Chromosome 11 Open Reading Frame 54
C11orf58	Chromosome 11 Open Reading Frame 58
C11orf65	Chromosome 11 Open Reading Frame 65
C11orf68	Chromosome 11 Open Reading Frame 68
C11orf86	Chromosome 11 Open Reading Frame 86
C11orf98	Chromosome 11 Open Reading Frame 98
C12orf43	Chromosome 12 Open Reading Frame 43
C12orf60	Chromosome 12 Open Reading Frame 60
C12orf71	Chromosome 12 Open Reading Frame 71
C12orf75	Chromosome 12 Open Reading Frame 75
C14orf132	Chromosome 14 Open Reading Frame 132
C14orf39	Chromosome 14 Open Reading Frame 39
C14orf93	Chromosome 14 Open Reading Frame 93
C15orf32	Chromosome 15 Putative Open Reading Frame 32
C15orf39	Chromosome 15 Open Reading Frame 39
C15orf40	Chromosome 15 Open Reading Frame 40
C15orf48	Chromosome 15 Open Reading Frame 48
C16orf74	Chromosome 16 Open Reading Frame 74
C16orf78	Chromosome 16 Open Reading Frame 78
C16orf87	Chromosome 16 Open Reading Frame 87
C16orf90	Chromosome 16 Open Reading Frame 90
C17orf114	Chromosome 17 Open Reading Frame 114
C17orf49	Chromosome 17 Open Reading Frame 49
C17orf58	Chromosome 17 Open Reading Frame 58
C17orf75	Chromosome 17 Open Reading Frame 75
C17orf78	Chromosome 17 Open Reading Frame 78
C17orf97	chromosome 17 open reading frame 97
C18orf21	Chromosome 18 Open Reading Frame 21
C18orf32	Chromosome 18 Open Reading Frame 32
C18orf54	Chromosome 18 Open Reading Frame 54
C18orf63	Chromosome 18 Open Reading Frame 63
C19orf12	Chromosome 19 Open Reading Frame 12
C19orf25	Chromosome 19 Open Reading Frame 25
C19orf33	Chromosome 19 Open Reading Frame 33
C19orf44	Chromosome 19 Open Reading Frame 44
C19orf47	Chromosome 19 Open Reading Frame 47
C19orf48	chromosome 19 open reading frame 48
C19orf53	Chromosome 19 Open Reading Frame 53
C1D	C1D Nuclear Receptor Corepressor
C1GALT1	Core 1 Synthase, Glycoprotein-N-Acetylgalactosamine 3-Beta-Galactosyltransferase 1
C1GALT1C1	C1GALT1 Specific Chaperone 1
C1GALT1C1L	C1GALT1 Specific Chaperone 1 Like
C1orf105	Chromosome 1 Open Reading Frame 105
C1orf116	Chromosome 1 Open Reading Frame 116
C1orf131	Chromosome 1 Open Reading Frame 131
C1orf152	Chromosome 1 open reading frame 152
C1orf159	Chromosome 1 Open Reading Frame 159
C1orf167	Chromosome 1 Open Reading Frame 167
C1orf174	Chromosome 1 Open Reading Frame 174
C1orf198	Chromosome 1 Open Reading Frame 198
C1orf21	Chromosome 1 Open Reading Frame 21
C1orf220	Chromosome 1 Putative Open Reading Frame 220
C1orf35	Chromosome 1 Open Reading Frame 35
C1orf43	Chromosome 1 Open Reading Frame 43
C1orf52	Chromosome 1 Open Reading Frame 52
C1orf53	Chromosome 1 Open Reading Frame 53
C1orf56	Chromosome 1 Open Reading Frame 56
C1orf87	Chromosome 1 Open Reading Frame 87
C1QA	Complement C1q A Chain
C1QB	Complement C1q B Chain
C1QBP	Complement C1q Binding Protein
C1QC	Complement C1q C Chain
C1QL1	Complement C1q Like 1
C1QL3	complement C1q like 3
C1QL4	Complement C1q Like 4
C1QTNF3	C1q And TNF Related 3
C1QTNF4	C1q And TNF Related 4
C1QTNF6	C1q And TNF Related 6
C1QTNF7	C1q And TNF Related 7
C1QTNF9	C1q And TNF Related 9
C1R	Complement C1r
C1RL	Complement C1r Subcomponent Like
C1S	Complement C1s
C2	Complement C2
C20orf203	Chromosome 20 Open Reading Frame 203
C20orf204	Chromosome 20 Open Reading Frame 204
C20orf85	chromosome 20 open reading frame 85
C22orf31	Chromosome 22 Open Reading Frame 31
C2CD3	C2 Domain Containing 3 Centriole Elongation Regulator
C2CD4A	C2 Calcium Dependent Domain Containing 4A
C2CD4B	C2 Calcium Dependent Domain Containing 4B
C2CD4D	C2 Calcium Dependent Domain Containing 4D
C2CD6	C2 Calcium Dependent Domain Containing 6
C2orf49	Chromosome 2 Open Reading Frame 49
C2orf50	Chromosome 2 Open Reading Frame 50
C2orf68	Chromosome 2 Open Reading Frame 68
C2orf72	Chromosome 2 Open Reading Frame 72
C2orf76	Chromosome 2 Open Reading Frame 76
C2orf80	Chromosome 2 Open Reading Frame 80
C2orf88	Chromosome 2 Open Reading Frame 88
C2orf92	Chromosome 2 Open Reading Frame 92
C3	Complement C3
C3AR1	Complement C3a Receptor 1
C3orf18	Chromosome 3 Open Reading Frame 18
C3orf33	Chromosome 3 Open Reading Frame 33
C3P1	Complement Component 3 Precursor Pseudogene
C4A	Complement C4A (Chido/Rodgers Blood Group)
C4B	Complement C4B (Chido/Rodgers Blood Group)
C4BPA	Complement Component 4 Binding Protein Alpha
C4BPB	Complement Component 4 Binding Protein Beta
C4orf3	Chromosome 4 Open Reading Frame 3
C4orf46	Chromosome 4 Open Reading Frame 46
C5	Complement C5
C5AR1	Complement C5a Receptor 1
C5orf15	Chromosome 5 Open Reading Frame 15
C5orf22	Chromosome 5 Open Reading Frame 22
C5orf24	Chromosome 5 Open Reading Frame 24
C5orf67	Chromosome 5 Putative Open Reading Frame 67
C6	Complement C6
C6orf136	Chromosome 6 Open Reading Frame 136
C6orf141	Chromosome 6 Open Reading Frame 141
C6orf15	Chromosome 6 Open Reading Frame 15
C6orf47	Chromosome 6 Open Reading Frame 47
C6orf52	Chromosome 6 Open Reading Frame 52
C6orf89	Chromosome 6 Open Reading Frame 89
C7	Complement C7
C7orf33	Chromosome 7 Open Reading Frame 33
C7orf50	Chromosome 7 Open Reading Frame 50
C8G	Complement C8 Gamma Chain
C8orf17	Chromosome 8 Putative Open Reading Frame 17
C8orf33	Chromosome 8 Open Reading Frame 33
C8orf34	Chromosome 8 Open Reading Frame 34
C8orf44	Chromosome 8 Putative Open Reading Frame 44
C8orf48	Chromosome 8 Open Reading Frame 48
C8orf76	Chromosome 8 Open Reading Frame 76
C8orf82	Chromosome 8 Open Reading Frame 82
C9	Complement C9
C9orf152	Chromosome 9 Open Reading Frame 152
C9orf43	Chromosome 9 Open Reading Frame 43
C9orf57	Chromosome 9 Open Reading Frame 57
C9orf72	C9orf72-SMCR8 Complex Subunit
C9orf78	Chromosome 9 Open Reading Frame 78
C9orf85	Chromosome 9 Open Reading Frame 85
CA1	Carbonic Anhydrase 1
CA10	Carbonic Anhydrase 10
CA11	Carbonic Anhydrase 11
CA12	Carbonic Anhydrase 12
CA13	Carbonic Anhydrase 13
CA14	Carbonic Anhydrase 14
CA2	Carbonic Anhydrase 2
CA3	Carbonic Anhydrase 3
CA4	Carbonic Anhydrase 4
CA6	Carbonic Anhydrase 6
CA7	Carbonic Anhydrase 7
CA8	Carbonic Anhydrase 8
CA9	Carbonic Anhydrase 9
CAAP1	Caspase Activity And Apoptosis Inhibitor 1
CAB39	Calcium Binding Protein 39
CAB39L	Calcium Binding Protein 39 Like
CABCOCO1	Ciliary Associated Calcium Binding Coiled-Coil 1
CABIN1	Calcineurin Binding Protein 1
CABLES1	Cdk5 And Abl Enzyme Substrate 1
CABLES2	Cdk5 And Abl Enzyme Substrate 2
CABP1	Calcium Binding Protein 1
CABP7	Calcium Binding Protein 7
CABYR	Calcium Binding Tyrosine Phosphorylation Regulated
CACFD1	Calcium Channel Flower Domain Containing 1
CACNA1A	Calcium Voltage-Gated Channel Subunit Alpha1 A
CACNA1B	Calcium Voltage-Gated Channel Subunit Alpha1 B
CACNA1C	Calcium Voltage-Gated Channel Subunit Alpha1 C
CACNA1D	Calcium Voltage-Gated Channel Subunit Alpha1 D
CACNA1E	Calcium Voltage-Gated Channel Subunit Alpha1 E
CACNA1G	Calcium Voltage-Gated Channel Subunit Alpha1 G
CACNA1H	Calcium Voltage-Gated Channel Subunit Alpha1 H
CACNA1I	Calcium Voltage-Gated Channel Subunit Alpha1 I
CACNA1S	Calcium Voltage-Gated Channel Subunit Alpha1 S
CACNA2D1	Calcium Voltage-Gated Channel Auxiliary Subunit Alpha2delta 1
CACNA2D2	Calcium Voltage-Gated Channel Auxiliary Subunit Alpha2delta 2
CACNA2D3	Calcium Voltage-Gated Channel Auxiliary Subunit Alpha2delta 3
CACNB1	calcium voltage-gated channel auxiliary subunit beta 1
CACNB2	Calcium Voltage-Gated Channel Auxiliary Subunit Beta 2
CACNB3	Calcium Voltage-Gated Channel Auxiliary Subunit Beta 3
CACNB4	Calcium Voltage-Gated Channel Auxiliary Subunit Beta 4
CACTIN	Cactin, Spliceosome C Complex Subunit
CACUL1	CDK2 Associated Cullin Domain 1
CACYBP	Calcyclin Binding Protein
CAD	Carbamoyl-Phosphate Synthetase 2, Aspartate Transcarbamylase, And Dihydroorotase
CADM1	Cell Adhesion Molecule 1
CADM2	Cell Adhesion Molecule 2
CADM3	Cell Adhesion Molecule 3
CADM4	Cell Adhesion Molecule 4
CADPS	Calcium Dependent Secretion Activator
CAGE1	Cancer Antigen 1
CALB1	Calbindin 1
CALB2	Calbindin 2
CALCA	Calcitonin Related Polypeptide Alpha
CALCB	Calcitonin Related Polypeptide Beta
CALCOCO1	Calcium Binding And Coiled-Coil Domain 1
CALCOCO2	Calcium Binding And Coiled-Coil Domain 2
CALCR	Calcitonin Receptor
CALCRL	Calcitonin Receptor Like Receptor
CALD1	Caldesmon 1
CALHM2	Calcium Homeostasis Modulator Family Member 2
CALM1	Calmodulin 1
CALM2	Calmodulin 2
CALM3	Calmodulin 3
CALML3	Calmodulin Like 3
CALML4	Calmodulin Like 4
CALML5	Calmodulin Like 5
CALN1	Calneuron 1
CALR	Calreticulin
CALR3	Calreticulin 3
CALU	Calumenin
CAMK1	Calcium/Calmodulin Dependent Protein Kinase I
CAMK1D	Calcium/Calmodulin Dependent Protein Kinase ID
CAMK1G	Calcium/Calmodulin Dependent Protein Kinase IG
CAMK2A	Calcium/Calmodulin Dependent Protein Kinase II Alpha
CAMK2B	Calcium/Calmodulin Dependent Protein Kinase II Beta
CAMK2D	Calcium/Calmodulin Dependent Protein Kinase II Delta
CAMK2G	Calcium/Calmodulin Dependent Protein Kinase II Gamma
CAMK2N1	Calcium/Calmodulin Dependent Protein Kinase II Inhibitor 1
CAMK4	Calcium/Calmodulin Dependent Protein Kinase IV
CAMKK1	Calcium/Calmodulin Dependent Protein Kinase Kinase 1
CAMKK2	Calcium/Calmodulin Dependent Protein Kinase Kinase 2
CAMKMT	Calmodulin-Lysine N-Methyltransferase
CAMKV	CaM Kinase Like Vesicle Associated
CAMLG	Calcium Modulating Ligand
CAMP	Cathelicidin Antimicrobial Peptide
CAMSAP1	Calmodulin Regulated Spectrin Associated Protein 1
CAMSAP2	Calmodulin Regulated Spectrin Associated Protein Family Member 2
CAMSAP3	Calmodulin Regulated Spectrin Associated Protein Family Member 3
CAMTA1	Calmodulin Binding Transcription Activator 1
CAMTA2	Calmodulin Binding Transcription Activator 2
CAND1	Cullin Associated And Neddylation Dissociated 1
CAND2	Cullin Associated And Neddylation Dissociated 2 (Putative)
CANT1	Calcium Activated Nucleotidase 1
CANX	Calnexin
CAP1	Cyclase Associated Actin Cytoskeleton Regulatory Protein 1
CAP2	Cyclase Associated Actin Cytoskeleton Regulatory Protein 2
CAPG	Capping Actin Protein, Gelsolin Like
CAPN1	Calpain 1
CAPN10	Calpain 10
CAPN2	Calpain 2
CAPN3	Calpain 3
CAPN5	Calpain 5
CAPN6	Calpain 6
CAPN7	Calpain 7
CAPN8	Calpain 8
CAPN9	Calpain 9
CAPNS1	Calpain Small Subunit 1
CAPRIN1	Cell Cycle Associated Protein 1
CAPRIN2	Caprin Family Member 2
CAPZA1	Capping Actin Protein Of Muscle Z-Line Subunit Alpha 1
CAPZA2	Capping Actin Protein Of Muscle Z-Line Subunit Alpha 2
CAPZA3	Capping Actin Protein Of Muscle Z-Line Subunit Alpha 3
CAPZB	Capping Actin Protein Of Muscle Z-Line Subunit Beta
CARD10	Caspase Recruitment Domain Family Member 10
CARD11	Caspase Recruitment Domain Family Member 11
CARD14	Caspase Recruitment Domain Family Member 14
CARD16	Caspase Recruitment Domain Family Member 16
CARD18	Caspase Recruitment Domain Family Member 18
CARD6	Caspase Recruitment Domain Family Member 6
CARD8	Caspase Recruitment Domain Family Member 8
CARD9	Caspase Recruitment Domain Family Member 9
CARHSP1	Calcium Regulated Heat Stable Protein 1
CARINH	Colitis Associated IRF1 Antisense Regulator Of Intestinal Homeostasis
CARM1	Coactivator Associated Arginine Methyltransferase 1
CARMIL1	Capping Protein Regulator And Myosin 1 Linker 1
CARMIL2	Capping Protein Regulator And Myosin 1 Linker 2
CARNMT1	Carnosine N-Methyltransferase 1
CARS1	Cysteinyl-TRNA Synthetase 1
CARS2	Cysteinyl-TRNA Synthetase 2, Mitochondrial
CARTPT	CART Prepropeptide
CASC2	Cancer Susceptibility 2
CASC3	CASC3 Exon Junction Complex Subunit
CASD1	CAS1 Domain Containing 1
CASK	Calcium/Calmodulin Dependent Serine Protein Kinase
CASP1	Caspase 1
CASP10	Caspase 10
CASP12	Caspase 12 (Gene/Pseudogene)
CASP14	Caspase 14
CASP2	Caspase 2
CASP3	Caspase 3
CASP4	Caspase 4
CASP5	Caspase 5
CASP6	Caspase 6
CASP7	Caspase 7
CASP8	Caspase 8
CASP8AP2	Caspase 8 Associated Protein 2
CASP9	Caspase 9
CASR	Calcium Sensing Receptor
CASS4	Cas Scaffold Protein Family Member 4
CAST	Calpastatin
CASTOR1	Cytosolic Arginine Sensor For MTORC1 Subunit 1
CASTOR2	Cytosolic Arginine Sensor For MTORC1 Subunit 2
CASZ1	Castor Zinc Finger 1
CAT	Catalase
CATSPER2	Cation Channel Sperm Associated 2
CATSPER3	Cation Channel Sperm Associated 3
CATSPERB	Cation Channel Sperm Associated Auxiliary Subunit Beta
CATSPERG	Cation Channel Sperm Associated Auxiliary Subunit Gamma
CATSPERZ	Catsper Channel Auxiliary Subunit Zeta
CAV1	Caveolin 1
CAV2	Caveolin 2
CAV3	Caveolin 3
CAVIN1	Caveolae Associated Protein 1
CAVIN2	Caveolae Associated Protein 2
CAVIN3	Caveolae Associated Protein 3
CBFA2T2	CBFA2/RUNX1 Partner Transcriptional Co-Repressor 2
CBFA2T3	CBFA2/RUNX1 Partner Transcriptional Co-Repressor 3
CBFB	Core-Binding Factor Subunit Beta
CBL	Cbl Proto-Oncogene
CBLB	Cbl Proto-Oncogene B
CBLC	Cbl Proto-Oncogene C
CBLIF	Cobalamin Binding Intrinsic Factor
CBLL1	Cbl Proto-Oncogene Like 1
CBLL2	Cbl proto-oncogene like 2
CBLN1	Cerebellin 1 Precursor
CBLN4	Cerebellin 4 Precursor
CBR1	Carbonyl Reductase 1
CBR3	Carbonyl Reductase 3
CBR4	Carbonyl Reductase 4
CBS	Cystathionine Beta-Synthase
CBSL	cystathionine beta-synthase like
CBX1	Chromobox 1
CBX2	Chromobox 2
CBX3	Chromobox 3
CBX4	Chromobox 4
CBX5	Chromobox 5
CBX6	Chromobox 6
CBX7	Chromobox 7
CBX8	Chromobox 8
CBY1	Chibby 1, Beta Catenin Antagonist
CC2D1A	Coiled-Coil And C2 Domain Containing 1A
CC2D2A	Coiled-Coil And C2 Domain Containing 2A
CC2D2B	Coiled-Coil And C2 Domain Containing 2B
CCAR1	Cell Division Cycle And Apoptosis Regulator 1
CCAR2	Cell Cycle And Apoptosis Regulator 2
CCBE1	Collagen And Calcium Binding EGF Domains 1
CCDC102A	Coiled-Coil Domain Containing 102A
CCDC102B	Coiled-Coil Domain Containing 102B
CCDC106	Coiled-Coil Domain Containing 106
CCDC107	Coiled-Coil Domain Containing 107
CCDC112	Coiled-Coil Domain Containing 112
CCDC115	Coiled-Coil Domain Containing 115
CCDC117	Coiled-Coil Domain Containing 117
CCDC12	Coiled-Coil Domain Containing 12
CCDC124	Coiled-Coil Domain Containing 124
CCDC127	Coiled-Coil Domain Containing 127
CCDC134	Coiled-Coil Domain Containing 134
CCDC136	Coiled-Coil Domain Containing 136
CCDC137	Coiled-Coil Domain Containing 137
CCDC141	Coiled-Coil Domain Containing 141
CCDC144BP	Coiled-Coil Domain Containing 144B, Pseudogene
CCDC146	Coiled-Coil Domain Containing 146
CCDC149	Coiled-Coil Domain Containing 149
CCDC157	Coiled-Coil Domain Containing 157
CCDC158	Coiled-Coil Domain Containing 158
CCDC159	Coiled-Coil Domain Containing 159
CCDC163	CCDC163 Homolog
CCDC168	Coiled-Coil Domain Containing 168
CCDC17	Coiled-Coil Domain Containing 17
CCDC170	Coiled-Coil Domain Containing 170
CCDC171	Coiled-Coil Domain Containing 171
CCDC174	Coiled-Coil Domain Containing 174
CCDC175	Coiled-Coil Domain Containing 175
CCDC178	Coiled-Coil Domain Containing 178
CCDC180	Coiled-Coil Domain Containing 180
CCDC181	Coiled-Coil Domain Containing 181
CCDC182	Coiled-Coil Domain Containing 182
CCDC184	Coiled-Coil Domain Containing 184
CCDC185	Coiled-Coil Domain Containing 185
CCDC186	Coiled-Coil Domain Containing 186
CCDC196	Coiled-Coil Domain Containing 196
CCDC22	Coiled-Coil Domain Containing 22
CCDC25	Coiled-Coil Domain Containing 25
CCDC27	Coiled-Coil Domain Containing 27
CCDC28A	Coiled-Coil Domain Containing 28A
CCDC3	Coiled-Coil Domain Containing 3
CCDC30	Coiled-Coil Domain Containing 30
CCDC32	Coiled-Coil Domain Containing 32
CCDC33	Coiled-Coil Domain Containing 33
CCDC34	Coiled-Coil Domain Containing 34
CCDC38	Coiled-Coil Domain Containing 38
CCDC39	Coiled-Coil Domain 39 Molecular Ruler Complex Subunit
CCDC40	Coiled-Coil Domain 40 Molecular Ruler Complex Subunit
CCDC47	Coiled-Coil Domain Containing 47
CCDC50	Coiled-Coil Domain Containing 50
CCDC51	Coiled-Coil Domain Containing 51
CCDC54	Coiled-Coil Domain Containing 54
CCDC57	Coiled-Coil Domain Containing 57
CCDC59	Coiled-Coil Domain Containing 59
CCDC6	Coiled-Coil Domain Containing 6
CCDC65	Coiled-Coil Domain Containing 65
CCDC66	Coiled-Coil Domain Containing 66
CCDC68	Coiled-Coil Domain Containing 68
CCDC7	Coiled-Coil Domain Containing 7
CCDC71L	Coiled-Coil Domain Containing 71 Like
CCDC73	Coiled-Coil Domain Containing 73
CCDC77	Coiled-Coil Domain Containing 77
CCDC8	Coiled-Coil Domain Containing 8
CCDC80	Coiled-Coil Domain Containing 80
CCDC82	Coiled-Coil Domain Containing 82
CCDC83	coiled-coil domain containing 83
CCDC85B	Coiled-Coil Domain Containing 85B
CCDC86	Coiled-Coil Domain Containing 86
CCDC87	Coiled-Coil Domain Containing 87
CCDC88A	Coiled-Coil Domain Containing 88A
CCDC88B	Coiled-Coil Domain Containing 88B
CCDC88C	Coiled-Coil Domain Containing 88C
CCDC9	Coiled-Coil Domain Containing 9
CCDC91	Coiled-Coil Domain Containing 91
CCDC93	Coiled-Coil Domain Containing 93
CCDC97	Coiled-Coil Domain Containing 97
CCDC9B	Coiled-Coil Domain Containing 9B
CCHCR1	Coiled-Coil Alpha-Helical Rod Protein 1
CCIN	Calicin
CCK	Cholecystokinin
CCKAR	Cholecystokinin A Receptor
CCKBR	Cholecystokinin B Receptor
CCL1	C-C Motif Chemokine Ligand 1
CCL11	C-C Motif Chemokine Ligand 11
CCL13	C-C Motif Chemokine Ligand 13
CCL14	C-C Motif Chemokine Ligand 14
CCL15	C-C Motif Chemokine Ligand 15
CCL16	C-C Motif Chemokine Ligand 16
CCL17	C-C Motif Chemokine Ligand 17
CCL18	C-C Motif Chemokine Ligand 18
CCL19	C-C Motif Chemokine Ligand 19
CCL2	C-C Motif Chemokine Ligand 2
CCL20	C-C Motif Chemokine Ligand 20
CCL21	C-C Motif Chemokine Ligand 21
CCL22	C-C Motif Chemokine Ligand 22
CCL23	C-C Motif Chemokine Ligand 23
CCL24	C-C Motif Chemokine Ligand 24
CCL25	C-C Motif Chemokine Ligand 25
CCL26	C-C Motif Chemokine Ligand 26
CCL27	C-C Motif Chemokine Ligand 27
CCL28	C-C Motif Chemokine Ligand 28
CCL3	C-C Motif Chemokine Ligand 3
CCL4	C-C Motif Chemokine Ligand 4
CCL5	C-C Motif Chemokine Ligand 5
CCL7	C-C Motif Chemokine Ligand 7
CCL8	C-C Motif Chemokine Ligand 8
CCM2	CCM2 Scaffold Protein
CCN1	Cellular Communication Network Factor 1
CCN2	Cellular Communication Network Factor 2
CCN3	Cellular Communication Network Factor 3
CCN4	Cellular Communication Network Factor 4
CCN5	Cellular Communication Network Factor 5
CCN6	Cellular Communication Network Factor 6
CCNA1	Cyclin A1
CCNA2	Cyclin A2
CCNB1	Cyclin B1
CCNB2	Cyclin B2
CCNB3	Cyclin B3
CCNC	Cyclin C
CCND1	Cyclin D1
CCND2	Cyclin D2
CCND3	Cyclin D3
CCNDBP1	Cyclin D1 Binding Protein 1
CCNE1	Cyclin E1
CCNE2	Cyclin E2
CCNF	Cyclin F
CCNG1	Cyclin G1
CCNG2	Cyclin G2
CCNH	Cyclin H
CCNI	Cyclin I
CCNJ	Cyclin J
CCNK	Cyclin K
CCNL1	Cyclin L1
CCNL2	Cyclin L2
CCNO	Cyclin O
CCNT1	Cyclin T1
CCNT2	Cyclin T2
CCNY	Cyclin Y
CCNYL1	Cyclin Y Like 1
CCP110	Centriolar Coiled-Coil Protein 110
CCPG1	Cell Cycle Progression 1
CCR1	C-C Motif Chemokine Receptor 1
CCR10	C-C Motif Chemokine Receptor 10
CCR2	C-C Motif Chemokine Receptor 2
CCR3	C-C Motif Chemokine Receptor 3
CCR4	C-C Motif Chemokine Receptor 4
CCR5	C-C Motif Chemokine Receptor 5
CCR6	C-C Motif Chemokine Receptor 6
CCR7	C-C Motif Chemokine Receptor 7
CCR8	C-C Motif Chemokine Receptor 8
CCR9	C-C Motif Chemokine Receptor 9
CCRL2	C-C Motif Chemokine Receptor Like 2
CCS	Copper Chaperone For Superoxide Dismutase
CCSAP	Centriole, Cilia And Spindle Associated Protein
CCSER1	Coiled-Coil Serine Rich Protein 1
CCT2	Chaperonin Containing TCP1 Subunit 2
CCT3	Chaperonin Containing TCP1 Subunit 3
CCT4	Chaperonin Containing TCP1 Subunit 4
CCT5	Chaperonin Containing TCP1 Subunit 5
CCT6A	Chaperonin Containing TCP1 Subunit 6A
CCT6B	Chaperonin Containing TCP1 Subunit 6B
CCT7	Chaperonin Containing TCP1 Subunit 7
CCT8	Chaperonin Containing TCP1 Subunit 8
CCZ1	CCZ1 Homolog, Vacuolar Protein Trafficking And Biogenesis Associated
CCZ1B	CCZ1 Homolog B, Vacuolar Protein Trafficking And Biogenesis Associated
CD109	CD109 Molecule
CD14	CD14 Molecule
CD151	CD151 Molecule (Raph Blood Group)
CD160	CD160 Molecule
CD163	CD163 Molecule
CD164	CD164 Molecule
CD177	CD177 Molecule
CD180	CD180 Molecule
CD19	CD19 Molecule
CD1A	CD1a Molecule
CD1B	CD1b Molecule
CD1C	CD1c Molecule
CD1D	CD1d Molecule
CD1E	CD1e Molecule
CD2	CD2 Molecule
CD200	CD200 Molecule
CD200R1	CD200 Receptor 1
CD200R1L	CD200 Receptor 1 Like
CD207	CD207 Molecule
CD209	CD209 Molecule
CD22	CD22 Molecule
CD226	CD226 Molecule
CD24	CD24 Molecule
CD244	CD244 Molecule
CD247	CD247 Molecule
CD248	CD248 Molecule
CD27	CD27 Molecule
CD274	CD274 Molecule
CD276	CD276 Molecule
CD28	CD28 Molecule
CD2AP	CD2 Associated Protein
CD2BP2	CD2 Cytoplasmic Tail Binding Protein 2
CD300A	CD300a Molecule
CD300C	CD300c Molecule
CD300E	CD300e Molecule
CD300LB	CD300 Molecule Like Family Member B
CD300LD-AS1	CD300LD Antisense RNA 1
CD300LF	CD300 Molecule Like Family Member F
CD300LG	CD300 Molecule Like Family Member G
CD320	CD320 Molecule
CD33	CD33 Molecule
CD34	CD34 Molecule
CD36	CD36 Molecule (CD36 Blood Group)
CD37	CD37 Molecule
CD38	CD38 Molecule
CD3D	CD3 Delta Subunit Of T-Cell Receptor Complex
CD3E	CD3 Epsilon Subunit Of T-Cell Receptor Complex
CD3G	CD3 Gamma Subunit Of T-Cell Receptor Complex
CD4	CD4 Molecule
CD40	CD40 Molecule
CD40LG	CD40 Ligand
CD44	CD44 Molecule (IN Blood Group)
CD46	CD46 Molecule
CD47	CD47 Molecule
CD48	CD48 Molecule
CD5	CD5 Molecule
CD53	CD53 Molecule
CD55	CD55 Molecule (Cromer Blood Group)
CD58	CD58 Molecule
CD59	CD59 Molecule (CD59 Blood Group)
CD5L	CD5 Molecule Like
CD6	CD6 Molecule
CD63	CD63 Molecule
CD68	CD68 Molecule
CD69	CD69 Molecule
CD7	CD7 Molecule
CD70	CD70 Molecule
CD72	CD72 Molecule
CD74	CD74 Molecule
CD79A	CD79a Molecule
CD79B	CD79b Molecule
CD80	CD80 Molecule
CD81	CD81 Molecule
CD82	CD82 Molecule
CD83	CD83 Molecule
CD84	CD84 Molecule
CD86	CD86 Molecule
CD8A	CD8 Subunit Alpha
CD8B	CD8 Subunit Beta
CD9	CD9 Molecule
CD93	CD93 Molecule
CD96	CD96 Molecule
CD99	CD99 Molecule (Xg Blood Group)
CD99L2	CD99 Molecule Like 2
CDA	Cytidine Deaminase
CDADC1	Cytidine And DCMP Deaminase Domain Containing 1
CDC123	Cell Division Cycle 123
CDC14A	Cell Division Cycle 14A
CDC14B	Cell Division Cycle 14B
[truncated: 12,801 more rows]

## Sheet: Table S7-Liver cancer targets
ZNRD2	zinc ribbon domain containing 2
ZNRF2	Zinc And Ring Finger 2
ZNRF3	Zinc And Ring Finger 3
ZRANB1	zinc finger RANBP2-type containing 1
ZRANB2	Zinc Finger RANBP2-Type Containing 2
ZRANB3	Zinc Finger RANBP2-Type Containing 3
ZSCAN1	zinc finger and SCAN domain containing 1
ZSCAN2	Zinc Finger And SCAN Domain Containing 2
ZSCAN20	Zinc Finger And SCAN Domain Containing 20
ZSCAN21	Zinc Finger And SCAN Domain Containing 21
ZSCAN22	Zinc Finger And SCAN Domain Containing 22
ZSCAN25	Zinc Finger And SCAN Domain Containing 25
ZSCAN4	Zinc Finger And SCAN Domain Containing 4
ZW10	Zw10 Kinetochore Protein
ZWINT	ZW10 interacting kinetochore protein
ZYX	zyxin
ZZEF1	Zinc Finger ZZ-Type And EF-Hand Domain Containing 1
ZZZ3	Zinc Finger ZZ-Type Containing 3

## Sheet: Table S8-Lung cancer targets
A1BG	Alpha-1-B Glycoprotein
A1CF	APOBEC1 Complementation Factor
A2M	Alpha-2-Macroglobulin
A2ML1	Alpha-2-Macroglobulin Like 1
A4GALT	Alpha 1,4-Galactosyltransferase (P1PK Blood Group)
A4GNT	Alpha-1,4-N-Acetylglucosaminyltransferase
AAAS	Aladin WD Repeat Nucleoporin
AADAC	arylacetamide deacetylase
AADACL2	Arylacetamide Deacetylase Like 2
AADAT	Aminoadipate Aminotransferase
AAGAB	alpha and gamma adaptin binding protein
AAK1	AP2 Associated Kinase 1
AAMP	angio associated migratory cell protein
AANAT	Aralkylamine N-Acetyltransferase
AAR2	AAR2 Splicing Factor
AARS1	Alanyl-TRNA Synthetase 1
AARS2	Alanyl-TRNA Synthetase 2, Mitochondrial
AASDHPPT	Aminoadipate-Semialdehyde Dehydrogenase-Phosphopantetheinyl Transferase
AASS	Aminoadipate-Semialdehyde Synthase
AATF	apoptosis antagonizing transcription factor
AATK	apoptosis associated tyrosine kinase
ABAT	4-Aminobutyrate Aminotransferase
ABCA1	ATP binding cassette subfamily A member 1
ABCA10	ATP Binding Cassette Subfamily A Member 10
ABCA12	ATP Binding Cassette Subfamily A Member 12
ABCA13	ATP Binding Cassette Subfamily A Member 13
ABCA2	ATP Binding Cassette Subfamily A Member 2
ABCA3	ATP binding cassette subfamily A member 3
ABCA4	ATP binding cassette subfamily A member 4
ABCA5	ATP Binding Cassette Subfamily A Member 5
ABCA6	ATP Binding Cassette Subfamily A Member 6
ABCA7	ATP Binding Cassette Subfamily A Member 7
ABCA8	ATP Binding Cassette Subfamily A Member 8
ABCB1	ATP binding cassette subfamily B member 1
ABCB10	ATP binding cassette subfamily B member 10
ABCB11	ATP Binding Cassette Subfamily B Member 11
ABCB4	ATP binding cassette subfamily B member 4
ABCB5	ATP Binding Cassette Subfamily B Member 5
ABCB6	ATP binding cassette subfamily B member 6 (Langereis blood group)
ABCB7	ATP Binding Cassette Subfamily B Member 7
ABCC1	ATP binding cassette subfamily C member 1
ABCC10	ATP binding cassette subfamily C member 10
ABCC11	ATP binding cassette subfamily C member 11
ABCC12	ATP Binding Cassette Subfamily C Member 12
ABCC2	ATP binding cassette subfamily C member 2
ABCC3	ATP binding cassette subfamily C member 3
ABCC4	ATP binding cassette subfamily C member 4
ABCC5	ATP binding cassette subfamily C member 5
ABCC6	ATP Binding Cassette Subfamily C Member 6
ABCC8	ATP binding cassette subfamily C member 8
ABCC9	ATP Binding Cassette Subfamily C Member 9
ABCD1	ATP Binding Cassette Subfamily D Member 1
ABCD2	ATP Binding Cassette Subfamily D Member 2
ABCD3	ATP Binding Cassette Subfamily D Member 3
ABCE1	ATP binding cassette subfamily E member 1
ABCF1	ATP Binding Cassette Subfamily F Member 1
ABCF2	ATP Binding Cassette Subfamily F Member 2
ABCF3	ATP Binding Cassette Subfamily F Member 3
ABCG1	ATP binding cassette subfamily G member 1
ABCG2	ATP binding cassette subfamily G member 2 (Junior blood group)
ABCG4	ATP Binding Cassette Subfamily G Member 4
ABCG5	ATP Binding Cassette Subfamily G Member 5
ABCG8	ATP Binding Cassette Subfamily G Member 8
ABHD10	Abhydrolase Domain Containing 10, Depalmitoylase
ABHD11	Abhydrolase Domain Containing 11
ABHD12	Abhydrolase Domain Containing 12, Lysophospholipase
ABHD14B	Abhydrolase Domain Containing 14B
ABHD16A	Abhydrolase Domain Containing 16A, Phospholipase
ABHD16B	Abhydrolase Domain Containing 16B
ABHD17A	Abhydrolase Domain Containing 17A, Depalmitoylase
ABHD18	Abhydrolase Domain Containing 18
ABHD2	Abhydrolase Domain Containing 2, Acylglycerol Lipase
ABHD3	Abhydrolase Domain Containing 3, Phospholipase
ABHD5	Abhydrolase Domain Containing 5, Lysophosphatidic Acid Acyltransferase
ABHD6	Abhydrolase Domain Containing 6, Acylglycerol Lipase
ABHD8	Abhydrolase Domain Containing 8
ABI1	Abl Interactor 1
ABI2	abl interactor 2
ABI3	ABI family member 3
ABI3BP	ABI family member 3 binding protein
ABITRAM	Actin Binding Transcription Modulator
ABL1	ABL proto-oncogene 1, non-receptor tyrosine kinase
ABL2	ABL Proto-Oncogene 2, Non-Receptor Tyrosine Kinase
ABLIM1	Actin Binding LIM Protein 1
ABLIM2	Actin Binding LIM Protein Family Member 2
ABLIM3	Actin Binding LIM Protein Family Member 3
ABO	ABO, alpha 1-3-N-acetylgalactosaminyltransferase and alpha 1-3-galactosyltransferase
ABR	ABR Activator Of RhoGEF And GTPase
ABRACL	ABRA C-Terminal Like
ABRAXAS1	Abraxas 1, BRCA1 A Complex Subunit
ABRAXAS2	Abraxas 2, BRISC Complex Subunit
ABT1	Activator Of Basal Transcription 1
ABTB1	Ankyrin Repeat And BTB Domain Containing 1
ABTB3	Ankyrin Repeat And BTB Domain Containing 3
ACAA1	Acetyl-CoA Acyltransferase 1
ACAA2	Acetyl-CoA Acyltransferase 2
ACACA	acetyl-CoA carboxylase alpha
ACACB	Acetyl-CoA Carboxylase Beta
ACAD10	Acyl-CoA Dehydrogenase Family Member 10
ACAD11	Acyl-CoA Dehydrogenase Family Member 11
ACAD8	acyl-CoA dehydrogenase family member 8
ACAD9	Acyl-CoA Dehydrogenase Family Member 9
ACADL	Acyl-CoA Dehydrogenase Long Chain
ACADM	Acyl-CoA Dehydrogenase Medium Chain
ACADS	Acyl-CoA Dehydrogenase Short Chain
ACADSB	Acyl-CoA Dehydrogenase Short/Branched Chain
ACADVL	Acyl-CoA Dehydrogenase Very Long Chain
ACAN	Aggrecan
ACAP1	ArfGAP With Coiled-Coil, Ankyrin Repeat And PH Domains 1
ACAP2	ArfGAP With Coiled-Coil, Ankyrin Repeat And PH Domains 2
ACAP3	ArfGAP With Coiled-Coil, Ankyrin Repeat And PH Domains 3
ACAT1	acetyl-CoA acetyltransferase 1
ACAT2	Acetyl-CoA Acetyltransferase 2
ACBD3	Acyl-CoA Binding Domain Containing 3
ACBD5	Acyl-CoA Binding Domain Containing 5
ACD	ACD Shelterin Complex Subunit And Telomerase Recruitment Factor
ACE	angiotensin I converting enzyme
ACE2	angiotensin I converting enzyme 2
ACER2	Alkaline Ceramidase 2
ACER3	Alkaline Ceramidase 3
ACHE	Acetylcholinesterase (Yt Blood Group)
ACIN1	Apoptotic Chromatin Condensation Inducer 1
ACKR1	Atypical Chemokine Receptor 1 (Duffy Blood Group)
ACKR2	Atypical Chemokine Receptor 2
ACKR3	atypical chemokine receptor 3
ACKR4	Atypical Chemokine Receptor 4
ACLY	ATP citrate lyase
ACMSD	Aminocarboxymuconate Semialdehyde Decarboxylase
ACO1	Aconitase 1
ACO2	Aconitase 2
ACOT1	Acyl-CoA Thioesterase 1
ACOT11	Acyl-CoA Thioesterase 11
ACOT12	Acyl-CoA Thioesterase 12
ACOT13	Acyl-CoA Thioesterase 13
ACOT2	Acyl-CoA Thioesterase 2
ACOT4	Acyl-CoA Thioesterase 4
ACOT7	acyl-CoA thioesterase 7
ACOT8	Acyl-CoA Thioesterase 8
ACOT9	Acyl-CoA Thioesterase 9
ACOX1	Acyl-CoA Oxidase 1
ACOX2	Acyl-CoA Oxidase 2
ACOX3	Acyl-CoA Oxidase 3, Pristanoyl
ACOXL	Acyl-CoA Oxidase Like
ACP1	acid phosphatase 1
ACP2	Acid Phosphatase 2, Lysosomal
ACP3	Acid Phosphatase 3
ACP4	Acid Phosphatase 4
ACP5	acid phosphatase 5, tartrate resistant
ACP6	Acid Phosphatase 6, Lysophosphatidic
ACP7	Acid Phosphatase 7, Tartrate Resistant (Putative)
ACR	acrosin
ACRBP	Acrosin Binding Protein
ACRV1	Acrosomal Vesicle Protein 1
ACSBG1	acyl-CoA synthetase bubblegum family member 1
ACSF2	Acyl-CoA Synthetase Family Member 2
ACSF3	Acyl-CoA Synthetase Family Member 3
ACSL1	acyl-CoA synthetase long chain family member 1
ACSL3	acyl-CoA synthetase long chain family member 3
ACSL4	acyl-CoA synthetase long chain family member 4
ACSL5	Acyl-CoA Synthetase Long Chain Family Member 5
ACSM1	Acyl-CoA Synthetase Medium Chain Family Member 1
ACSM3	Acyl-CoA Synthetase Medium Chain Family Member 3
ACSM5	Acyl-CoA Synthetase Medium Chain Family Member 5
ACSS1	Acyl-CoA Synthetase Short Chain Family Member 1
ACSS2	Acyl-CoA Synthetase Short Chain Family Member 2
ACSS3	Acyl-CoA Synthetase Short Chain Family Member 3
ACTA1	Actin Alpha 1, Skeletal Muscle
ACTA2	actin alpha 2, smooth muscle
ACTB	actin beta
ACTBL2	Actin Beta Like 2
ACTC1	Actin Alpha Cardiac Muscle 1
ACTG1	Actin Gamma 1
ACTG2	Actin Gamma 2, Smooth Muscle
ACTL6A	Actin Like 6A
ACTL6B	Actin Like 6B
ACTL7A	Actin Like 7A
ACTL7B	Actin Like 7B
ACTL8	Actin Like 8
ACTMAP	Actin Maturation Protease
ACTN1	Actinin Alpha 1
ACTN2	Actinin Alpha 2
ACTN3	Actinin Alpha 3
ACTN4	actinin alpha 4
ACTR10	Actin Related Protein 10
ACTR1A	Actin Related Protein 1A
ACTR1B	Actin Related Protein 1B
ACTR2	Actin Related Protein 2
ACTR3	actin related protein 3
ACTR3B	Actin Related Protein 3B
ACTR3C	Actin Related Protein 3C
ACTR5	Actin Related Protein 5
ACTR8	Actin Related Protein 8
ACTRT1	actin related protein T1
ACTRT2	Actin Related Protein T2
ACTRT3	Actin Related Protein T3
ACVR1	Activin A Receptor Type 1
ACVR1B	activin A receptor type 1B
ACVR1C	Activin A Receptor Type 1C
ACVR2A	Activin A Receptor Type 2A
ACVR2B	Activin A Receptor Type 2B
ACVRL1	Activin A Receptor Like Type 1
ACY1	Aminoacylase 1
ACY3	Aminoacylase 3
ACYP1	Acylphosphatase 1
ACYP2	acylphosphatase 2
ADA	adenosine deaminase
ADA2	adenosine deaminase 2
ADAD1	Adenosine Deaminase Domain Containing 1
ADAD2	Adenosine Deaminase Domain Containing 2
ADAL	Adenosine Deaminase Like
ADAM10	ADAM Metallopeptidase Domain 10
ADAM11	ADAM metallopeptidase domain 11
ADAM12	ADAM Metallopeptidase Domain 12
ADAM15	ADAM metallopeptidase domain 15
ADAM17	ADAM metallopeptidase domain 17
ADAM19	ADAM Metallopeptidase Domain 19
ADAM20	ADAM Metallopeptidase Domain 20
ADAM21	ADAM Metallopeptidase Domain 21
ADAM23	ADAM Metallopeptidase Domain 23
ADAM28	ADAM metallopeptidase domain 28
ADAM29	ADAM Metallopeptidase Domain 29
ADAM30	ADAM Metallopeptidase Domain 30
ADAM33	ADAM Metallopeptidase Domain 33
ADAM5	ADAM Metallopeptidase Domain 5 (Pseudogene)
ADAM8	ADAM metallopeptidase domain 8
ADAM9	ADAM metallopeptidase domain 9
ADAMDEC1	ADAM Like Decysin 1
ADAMTS1	ADAM metallopeptidase with thrombospondin type 1 motif 1
ADAMTS12	ADAM metallopeptidase with thrombospondin type 1 motif 12
ADAMTS13	ADAM metallopeptidase with thrombospondin type 1 motif 13
ADAMTS14	ADAM Metallopeptidase With Thrombospondin Type 1 Motif 14
ADAMTS15	ADAM Metallopeptidase With Thrombospondin Type 1 Motif 15
ADAMTS16	ADAM Metallopeptidase With Thrombospondin Type 1 Motif 16
ADAMTS17	ADAM Metallopeptidase With Thrombospondin Type 1 Motif 17
ADAMTS18	ADAM metallopeptidase with thrombospondin type 1 motif 18
ADAMTS19	ADAM Metallopeptidase With Thrombospondin Type 1 Motif 19
ADAMTS2	ADAM Metallopeptidase With Thrombospondin Type 1 Motif 2
ADAMTS20	ADAM Metallopeptidase With Thrombospondin Type 1 Motif 20
ADAMTS3	ADAM Metallopeptidase With Thrombospondin Type 1 Motif 3
ADAMTS4	ADAM Metallopeptidase With Thrombospondin Type 1 Motif 4
ADAMTS5	ADAM metallopeptidase with thrombospondin type 1 motif 5
ADAMTS6	ADAM Metallopeptidase With Thrombospondin Type 1 Motif 6
ADAMTS7	ADAM metallopeptidase with thrombospondin type 1 motif 7
ADAMTS8	ADAM metallopeptidase with thrombospondin type 1 motif 8
ADAMTS9	ADAM Metallopeptidase With Thrombospondin Type 1 Motif 9
ADAMTSL1	ADAMTS Like 1
ADAMTSL2	ADAMTS Like 2
ADAMTSL3	ADAMTS Like 3
ADAMTSL4	ADAMTS Like 4
ADAP1	ArfGAP With Dual PH Domains 1
ADAP2	ArfGAP With Dual PH Domains 2
ADAR	adenosine deaminase RNA specific
ADARB1	adenosine deaminase RNA specific B1
ADARB2	Adenosine Deaminase RNA Specific B2 (Inactive)
ADARB2-AS1	ADARB2 Antisense RNA 1
ADAT1	Adenosine Deaminase TRNA Specific 1
ADAT2	Adenosine Deaminase TRNA Specific 2
ADAT3	Adenosine Deaminase TRNA Specific 3
ADCK2	AarF Domain Containing Kinase 2
ADCK5	AarF Domain Containing Kinase 5
ADCY1	adenylate cyclase 1
ADCY10	Adenylate Cyclase 10
ADCY2	Adenylate Cyclase 2
ADCY3	Adenylate Cyclase 3
ADCY5	Adenylate Cyclase 5
ADCY6	Adenylate Cyclase 6
ADCY7	Adenylate Cyclase 7
ADCY8	Adenylate Cyclase 8
ADCY9	Adenylate Cyclase 9
ADCYAP1	adenylate cyclase activating polypeptide 1
ADCYAP1R1	ADCYAP receptor type I
ADD1	adducin 1
ADD2	Adducin 2
ADD3	Adducin 3
ADGB	Androglobin
ADGRA2	Adhesion G Protein-Coupled Receptor A2
ADGRB1	Adhesion G Protein-Coupled Receptor B1
ADGRB2	Adhesion G Protein-Coupled Receptor B2
ADGRB3	Adhesion G Protein-Coupled Receptor B3
ADGRD1	Adhesion G Protein-Coupled Receptor D1
ADGRE2	adhesion G protein-coupled receptor E2
ADGRE5	Adhesion G Protein-Coupled Receptor E5
ADGRF1	Adhesion G Protein-Coupled Receptor F1
ADGRF3	Adhesion G Protein-Coupled Receptor F3
ADGRF4	Adhesion G Protein-Coupled Receptor F4
ADGRF5	Adhesion G Protein-Coupled Receptor F5
ADGRG1	Adhesion G Protein-Coupled Receptor G1
ADGRG2	Adhesion G Protein-Coupled Receptor G2
ADGRG3	Adhesion G Protein-Coupled Receptor G3
ADGRG4	Adhesion G Protein-Coupled Receptor G4
ADGRG6	Adhesion G Protein-Coupled Receptor G6
ADGRL2	Adhesion G Protein-Coupled Receptor L2
ADGRL4	Adhesion G Protein-Coupled Receptor L4
ADGRV1	Adhesion G Protein-Coupled Receptor V1
ADH1A	Alcohol Dehydrogenase 1A (Class I), Alpha Polypeptide
ADH1B	alcohol dehydrogenase 1B (class I), beta polypeptide
ADH1C	alcohol dehydrogenase 1C (class I), gamma polypeptide
ADH4	Alcohol Dehydrogenase 4 (Class II), Pi Polypeptide
ADH5	alcohol dehydrogenase 5 (class III), chi polypeptide
ADH6	Alcohol Dehydrogenase 6 (Class V)
ADH7	Alcohol Dehydrogenase 7 (Class IV), Mu Or Sigma Polypeptide
ADHFE1	Alcohol Dehydrogenase Iron Containing 1
ADI1	Acireductone Dioxygenase 1
ADIPOQ	adiponectin, C1Q and collagen domain containing
ADIPOR1	adiponectin receptor 1
ADIPOR2	Adiponectin Receptor 2
ADIRF	Adipogenesis Regulatory Factor
ADK	Adenosine Kinase
ADM	adrenomedullin
ADM2	Adrenomedullin 2
ADM5	Adrenomedullin 5 (Putative)
ADNP	Activity Dependent Neuroprotector Homeobox
ADNP2	ADNP Homeobox 2
ADO	2-Aminoethanethiol Dioxygenase
ADORA1	Adenosine A1 Receptor
ADORA2A	Adenosine A2a Receptor
ADORA2A-AS1	ADORA2A Antisense RNA 1
ADORA2B	Adenosine A2b Receptor
ADORA3	adenosine A3 receptor
ADPGK	ADP Dependent Glucokinase
ADPRH	ADP-Ribosylarginine Hydrolase
ADPRHL2	ADP-ribosylhydrolase-like 2
ADPRS	ADP-Ribosylserine Hydrolase
ADRA1A	adrenoceptor alpha 1A
ADRA1B	Adrenoceptor Alpha 1B
ADRA1D	Adrenoceptor Alpha 1D
ADRA2A	Adrenoceptor Alpha 2A
ADRA2B	adrenoceptor alpha 2B
ADRA2C	Adrenoceptor Alpha 2C
ADRB1	Adrenoceptor Beta 1
ADRB2	adrenoceptor beta 2
ADRB3	Adrenoceptor Beta 3
ADRM1	ADRM1 26S Proteasome Ubiquitin Receptor
ADSL	Adenylosuccinate Lyase
ADSS1	adenylosuccinate synthase 1
ADSS2	Adenylosuccinate Synthase 2
AEBP1	AE Binding Protein 1
AEBP2	AE Binding Protein 2
AFAP1	actin filament associated protein 1
AFAP1L1	actin filament associated protein 1 like 1
AFAP1L2	actin filament associated protein 1 like 2
AFDN	Afadin, Adherens Junction Formation Factor
AFDN-DT	AFDN Divergent Transcript
AFF1	ALF Transcription Elongation Factor 1
AFF2	ALF Transcription Elongation Factor 2
AFF4	ALF Transcription Elongation Factor 4
AFG1L	AFG1 Like ATPase
AFG2A	AFG2 AAA ATPase Homolog A
AFG2B	AFG2 AAA ATPase Homolog B
AFG3L2	AFG3 Like Matrix AAA Peptidase Subunit 2
AFM	Afamin
AFMID	Arylformamidase
AFP	alpha fetoprotein
AFTPH	Aftiphilin
AGA	Aspartylglucosaminidase
AGAP1	ArfGAP With GTPase Domain, Ankyrin Repeat And PH Domain 1
AGAP11	ArfGAP With GTPase Domain, Ankyrin Repeat And PH Domain 11
AGAP2	ArfGAP With GTPase Domain, Ankyrin Repeat And PH Domain 2
AGAP3	ArfGAP With GTPase Domain, Ankyrin Repeat And PH Domain 3
AGAP4	ArfGAP With GTPase Domain, Ankyrin Repeat And PH Domain 4
AGAP7P	ArfGAP With GTPase Domain, Ankyrin Repeat And PH Domain 7, Pseudogene
AGBL1	AGBL Carboxypeptidase 1
AGBL2	AGBL Carboxypeptidase 2
AGBL4	AGBL Carboxypeptidase 4
AGER	advanced glycosylation end-product specific receptor
AGFG1	ArfGAP With FG Repeats 1
AGFG2	ArfGAP With FG Repeats 2
AGGF1	Angiogenic Factor With G-Patch And FHA Domains 1
AGK	Acylglycerol Kinase
AGL	Amylo-Alpha-1, 6-Glucosidase, 4-Alpha-Glucanotransferase
AGMAT	Agmatinase
AGO1	argonaute RISC component 1
AGO2	argonaute RISC catalytic component 2
AGO3	Argonaute RISC Catalytic Component 3
AGO4	Argonaute RISC Component 4
AGPAT1	1-Acylglycerol-3-Phosphate O-Acyltransferase 1
AGPAT2	1-Acylglycerol-3-Phosphate O-Acyltransferase 2
AGPAT4	1-Acylglycerol-3-Phosphate O-Acyltransferase 4
AGPAT5	1-Acylglycerol-3-Phosphate O-Acyltransferase 5
AGPS	Alkylglycerone Phosphate Synthase
AGR2	anterior gradient 2, protein disulphide isomerase family member
AGR3	Anterior Gradient 3, Protein Disulphide Isomerase Family Member
AGRN	Agrin
AGRP	Agouti Related Neuropeptide
AGT	angiotensinogen
AGTPBP1	ATP/GTP Binding Carboxypeptidase 1
AGTR1	angiotensin II receptor type 1
AGTR2	angiotensin II receptor type 2
AGTRAP	Angiotensin II Receptor Associated Protein
AGXT	Alanine--Glyoxylate Aminotransferase
AHCTF1	AT-Hook Containing Transcription Factor 1
AHCY	Adenosylhomocysteinase
AHCYL1	Adenosylhomocysteinase Like 1
AHCYL2	Adenosylhomocysteinase Like 2
AHDC1	AT-Hook DNA Binding Motif Containing 1
AHI1	Abelson Helper Integration Site 1
AHI1-DT	AHI1 Divergent Transcript
AHNAK	AHNAK nucleoprotein
AHNAK2	AHNAK Nucleoprotein 2
AHR	aryl hydrocarbon receptor
AHRR	aryl-hydrocarbon receptor repressor
AHSA1	activator of HSP90 ATPase activity 1
AHSG	Alpha 2-HS Glycoprotein
AHSP	Alpha Hemoglobin Stabilizing Protein
AICDA	activation induced cytidine deaminase
AIDA	Axin Interactor, Dorsalization Associated
AIF1	Allograft Inflammatory Factor 1
AIF1L	Allograft Inflammatory Factor 1 Like
AIFM1	apoptosis inducing factor mitochondria associated 1
AIFM2	Apoptosis Inducing Factor Mitochondria Associated 2
AIFM3	Apoptosis Inducing Factor Mitochondria Associated 3
AIG1	Androgen Induced 1
AIM2	Absent In Melanoma 2
AIMP1	aminoacyl tRNA synthetase complex interacting multifunctional protein 1
AIMP2	aminoacyl tRNA synthetase complex interacting multifunctional protein 2
AIP	Aryl Hydrocarbon Receptor Interacting Protein
AIRE	Autoimmune Regulator
AIRIM	AFG2 Interacting Ribosome Maturation Factor
AJAP1	Adherens Junctions Associated Protein 1
AJUBA	Ajuba LIM Protein
AK1	Adenylate Kinase 1
AK2	adenylate kinase 2
AK3	Adenylate Kinase 3
AK4	adenylate kinase 4
AK5	adenylate kinase 5
AK6	Adenylate Kinase 6
AK9	Adenylate Kinase 9
AKAP1	A-Kinase Anchoring Protein 1
AKAP10	A-Kinase Anchoring Protein 10
AKAP11	A-Kinase Anchoring Protein 11
AKAP12	A-kinase anchoring protein 12
AKAP13	A-Kinase Anchoring Protein 13
AKAP17A	A-Kinase Anchoring Protein 17A
AKAP3	A-kinase anchoring protein 3
AKAP4	A-Kinase Anchoring Protein 4
AKAP5	A-Kinase Anchoring Protein 5
AKAP6	A-Kinase Anchoring Protein 6
AKAP8	A-kinase anchoring protein 8
AKAP8L	A-Kinase Anchoring Protein 8 Like
AKAP9	A-Kinase Anchoring Protein 9
AKIP1	A-Kinase Interacting Protein 1
AKR1A1	aldo-keto reductase family 1 member A1
AKR1B1	aldo-keto reductase family 1 member B
AKR1B10	aldo-keto reductase family 1 member B10
AKR1C1	aldo-keto reductase family 1 member C1
AKR1C2	Aldo-Keto Reductase Family 1 Member C2
AKR1C3	aldo-keto reductase family 1 member C3
AKR1C4	Aldo-Keto Reductase Family 1 Member C4
AKR1D1	Aldo-Keto Reductase Family 1 Member D1
AKR7A2	Aldo-Keto Reductase Family 7 Member A2
AKR7A3	Aldo-Keto Reductase Family 7 Member A3
AKR7L	Aldo-Keto Reductase Family 7 Like (Gene/Pseudogene)
AKT1	AKT serine/threonine kinase 1
AKT1S1	AKT1 substrate 1
AKT2	AKT serine/threonine kinase 2
AKT3	AKT serine/threonine kinase 3
AKTIP	AKT Interacting Protein
ALAD	Aminolevulinate Dehydratase
ALAS1	5'-Aminolevulinate Synthase 1
ALAS2	5'-Aminolevulinate Synthase 2
ALB	albumin
ALCAM	activated leukocyte cell adhesion molecule
ALDH16A1	Aldehyde Dehydrogenase 16 Family Member A1
ALDH18A1	Aldehyde Dehydrogenase 18 Family Member A1
ALDH1A1	aldehyde dehydrogenase 1 family member A1
ALDH1A2	Aldehyde Dehydrogenase 1 Family Member A2
ALDH1A3	aldehyde dehydrogenase 1 family member A3
ALDH1B1	Aldehyde Dehydrogenase 1 Family Member B1
ALDH1L1	aldehyde dehydrogenase 1 family member L1
ALDH1L2	Aldehyde Dehydrogenase 1 Family Member L2
ALDH2	aldehyde dehydrogenase 2 family member
ALDH3A1	aldehyde dehydrogenase 3 family member A1
ALDH3A2	Aldehyde Dehydrogenase 3 Family Member A2
ALDH4A1	Aldehyde Dehydrogenase 4 Family Member A1
ALDH5A1	Aldehyde Dehydrogenase 5 Family Member A1
ALDH6A1	Aldehyde Dehydrogenase 6 Family Member A1
ALDH7A1	aldehyde dehydrogenase 7 family member A1
ALDH9A1	Aldehyde Dehydrogenase 9 Family Member A1
ALDOA	aldolase, fructose-bisphosphate A
ALDOB	Aldolase, Fructose-Bisphosphate B
ALDOC	Aldolase, Fructose-Bisphosphate C
ALG1	ALG1 chitobiosyldiphosphodolichol beta-mannosyltransferase
ALG12	ALG12 Alpha-1,6-Mannosyltransferase
ALG13	ALG13 UDP-N-Acetylglucosaminyltransferase Subunit
ALG2	ALG2 Alpha-1,3/1,6-Mannosyltransferase
ALG3	ALG3 Alpha-1,3- Mannosyltransferase
ALG5	ALG5 Dolichyl-Phosphate Beta-Glucosyltransferase
ALG6	ALG6 Alpha-1,3-Glucosyltransferase
ALG8	ALG8 Alpha-1,3-Glucosyltransferase
ALG9	ALG9 Alpha-1,2-Mannosyltransferase
ALK	ALK receptor tyrosine kinase
ALKBH1	alkB homolog 1, histone H2A dioxygenase
ALKBH2	AlkB Homolog 2, Alpha-Ketoglutarate Dependent Dioxygenase
ALKBH3	alkB homolog 3, alpha-ketoglutaratedependent dioxygenase
ALKBH4	AlkB Homolog 4, Lysine Demethylase
ALKBH5	AlkB Homolog 5, RNA Demethylase
ALKBH7	AlkB Homolog 7
ALKBH8	AlkB Homolog 8, TRNA Methyltransferase
ALMS1	ALMS1 Centrosome And Basal Body Associated Protein
ALOX12	Arachidonate 12-Lipoxygenase, 12S Type
ALOX12B	arachidonate 12-lipoxygenase, 12R type
ALOX15	arachidonate 15-lipoxygenase
ALOX15B	arachidonate 15-lipoxygenase type B
ALOX5	Arachidonate 5-Lipoxygenase
ALOX5AP	Arachidonate 5-Lipoxygenase Activating Protein
ALOXE3	Arachidonate Lipoxygenase 3
ALPG	Alkaline Phosphatase, Germ Cell
ALPI	alkaline phosphatase, intestinal
ALPK1	alpha kinase 1
ALPK2	Alpha Kinase 2
ALPK3	Alpha Kinase 3
ALPL	Alkaline Phosphatase, Biomineralization Associated
ALPP	alkaline phosphatase, placental
ALS2	Alsin Rho Guanine Nucleotide Exchange Factor ALS2
ALS2CL	ALS2 C-Terminal Like
ALX1	ALX Homeobox 1
ALX3	ALX Homeobox 3
ALX4	ALX homeobox 4
ALYREF	Aly/REF Export Factor
AMACR	alpha-methylacyl-CoA racemase
AMBP	Alpha-1-Microglobulin/Bikunin Precursor
AMBRA1	Autophagy And Beclin 1 Regulator 1
AMD1	Adenosylmethionine Decarboxylase 1
AMDHD1	Amidohydrolase Domain Containing 1
AMER1	APC Membrane Recruitment Protein 1
AMFR	autocrine motility factor receptor
AMH	Anti-Mullerian Hormone
AMHR2	Anti-Mullerian Hormone Receptor Type 2
AMIGO2	Adhesion Molecule With Ig Like Domain 2
AMMECR1	AMMECR nuclear protein 1
AMN	Amnion Associated Transmembrane Protein
AMOT	angiomotin
AMOTL1	Angiomotin Like 1
AMOTL2	Angiomotin Like 2
AMPD1	adenosine monophosphate deaminase 1
AMPD2	Adenosine Monophosphate Deaminase 2
AMPD3	Adenosine Monophosphate Deaminase 3
AMPH	amphiphysin
AMT	Aminomethyltransferase
AMTN	Amelotin
AMY1A	Amylase Alpha 1A
AMY2A	Amylase Alpha 2A
AMY2B	Amylase Alpha 2B
AMZ2	Archaelysin Family Metallopeptidase 2
ANAPC1	Anaphase Promoting Complex Subunit 1
ANAPC10	Anaphase Promoting Complex Subunit 10
ANAPC11	anaphase promoting complex subunit 11
ANAPC13	Anaphase Promoting Complex Subunit 13
ANAPC16	Anaphase Promoting Complex Subunit 16
ANAPC2	Anaphase Promoting Complex Subunit 2
ANAPC4	Anaphase Promoting Complex Subunit 4
ANAPC5	Anaphase Promoting Complex Subunit 5
ANAPC7	Anaphase Promoting Complex Subunit 7
ANG	Angiogenin
ANGEL1	Angel Homolog 1
ANGEL2	Angel Homolog 2
ANGPT1	angiopoietin 1
ANGPT2	angiopoietin 2
ANGPT4	Angiopoietin 4
ANGPTL1	angiopoietin like 1
ANGPTL2	Angiopoietin Like 2
ANGPTL3	Angiopoietin Like 3
ANGPTL4	angiopoietin like 4
ANGPTL6	Angiopoietin Like 6
ANGPTL7	Angiopoietin Like 7
ANGPTL8	Angiopoietin Like 8
ANK1	ankyrin 1
ANK2	Ankyrin 2
ANK3	Ankyrin 3
ANKAR	Ankyrin And Armadillo Repeat Containing
ANKEF1	Ankyrin Repeat And EF-Hand Domain Containing 1
ANKFY1	Ankyrin Repeat And FYVE Domain Containing 1
ANKH	ANKH Inorganic Pyrophosphate Transport Regulator
ANKHD1	Ankyrin Repeat And KH Domain Containing 1
ANKIB1	Ankyrin Repeat And IBR Domain Containing 1
ANKK1	Ankyrin Repeat And Kinase Domain Containing 1
ANKLE1	Ankyrin Repeat And LEM Domain Containing 1
ANKLE2	Ankyrin Repeat And LEM Domain Containing 2
ANKRD1	ankyrin repeat domain 1
ANKRD11	Ankyrin Repeat Domain Containing 11
ANKRD12	Ankyrin Repeat Domain 12
ANKRD13A	Ankyrin Repeat Domain 13A
ANKRD13C-DT	ANKRD13C Divergent Transcript
ANKRD16	Ankyrin Repeat Domain 16
ANKRD17	Ankyrin Repeat Domain 17
ANKRD18A	ankyrin repeat domain 18A
ANKRD18B	ankyrin repeat domain 18B
ANKRD2	Ankyrin Repeat Domain 2
ANKRD20A3P	Ankyrin Repeat Domain 20 Family Member A3, Pseudogene
ANKRD22	Ankyrin Repeat Domain 22
ANKRD23	Ankyrin Repeat Domain 23
ANKRD24	Ankyrin Repeat Domain 24
ANKRD26	Ankyrin Repeat Domain Containing 26
ANKRD27	Ankyrin Repeat Domain 27
ANKRD28	Ankyrin Repeat Domain 28
ANKRD29	Ankyrin Repeat Domain 29
ANKRD30A	Ankyrin Repeat Domain 30A
ANKRD30B	Ankyrin Repeat Domain 30B
ANKRD31	Ankyrin Repeat Domain 31
ANKRD33B	Ankyrin Repeat Domain 33B
ANKRD34B	Ankyrin Repeat Domain 34B
ANKRD34C	Ankyrin Repeat Domain 34C
ANKRD35	Ankyrin Repeat Domain 35
ANKRD36	Ankyrin Repeat Domain 36
ANKRD36B	ankyrin repeat domain 36B
ANKRD36C	Ankyrin Repeat Domain 36C
ANKRD40	Ankyrin Repeat Domain 40
ANKRD40CL	ANKRD40 C-Terminal Like
ANKRD49	Ankyrin Repeat Domain 49
ANKRD50	Ankyrin Repeat Domain Containing 50
ANKRD52	Ankyrin Repeat Domain 52
ANKRD54	Ankyrin Repeat Domain 54
ANKRD55	Ankyrin Repeat Domain 55
ANKRD6	Ankyrin Repeat Domain 6
ANKRD60	Ankyrin Repeat Domain 60
ANKRD65	Ankyrin Repeat Domain 65
ANKS1A	Ankyrin Repeat And Sterile Alpha Motif Domain Containing 1A
ANKS1B	Ankyrin Repeat And Sterile Alpha Motif Domain Containing 1B
ANKS6	Ankyrin Repeat And Sterile Alpha Motif Domain Containing 6
ANKZF1	Ankyrin Repeat And Zinc Finger Peptidyl TRNA Hydrolase 1
ANLN	anillin actin binding protein
ANO1	anoctamin 1
ANO3	Anoctamin 3
ANO5	Anoctamin 5
ANO6	Anoctamin 6
ANO7	Anoctamin 7
ANO9	Anoctamin 9
ANOS1	Anosmin 1
ANP32A	Acidic Nuclear Phosphoprotein 32 Family Member A
ANP32B	acidic nuclear phosphoprotein 32 family member B
ANP32CP	Acidic Nuclear Phosphoprotein 32 Family Member C, Pseudogene
ANP32D	Acidic Nuclear Phosphoprotein 32 Family Member D
ANP32E	Acidic Nuclear Phosphoprotein 32 Family Member E
ANPEP	alanyl aminopeptidase, membrane
ANTXR1	ANTXR cell adhesion molecule 1
ANTXR2	ANTXR Cell Adhesion Molecule 2
ANTXRL	ANTXR Like
ANXA1	annexin A1
ANXA10	annexin A10
ANXA11	Annexin A11
ANXA13	Annexin A13
ANXA2	annexin A2
ANXA2P2	Annexin A2 Pseudogene 2
ANXA3	annexin A3
ANXA4	annexin A4
ANXA5	annexin A5
ANXA6	Annexin A6
ANXA7	Annexin A7
ANXA8	Annexin A8
ANXA8L1	Annexin A8 Like 1
ANXA9	Annexin A9
AOAH	Acyloxyacyl Hydrolase
AOC1	Amine Oxidase Copper Containing 1
AOC3	Amine Oxidase Copper Containing 3
AOPEP	Aminopeptidase O (Putative)
AOX1	Aldehyde Oxidase 1
AP1B1	Adaptor Related Protein Complex 1 Subunit Beta 1
AP1G1	Adaptor Related Protein Complex 1 Subunit Gamma 1
AP1G2	Adaptor Related Protein Complex 1 Subunit Gamma 2
AP1M1	Adaptor Related Protein Complex 1 Subunit Mu 1
AP1M2	Adaptor Related Protein Complex 1 Subunit Mu 2
AP1S1	Adaptor Related Protein Complex 1 Subunit Sigma 1
AP1S2	Adaptor Related Protein Complex 1 Subunit Sigma 2
AP1S3	Adaptor Related Protein Complex 1 Subunit Sigma 3
AP2A1	adaptor related protein complex 2 subunit alpha 1
AP2A2	Adaptor Related Protein Complex 2 Subunit Alpha 2
AP2B1	Adaptor Related Protein Complex 2 Subunit Beta 1
AP2M1	Adaptor Related Protein Complex 2 Subunit Mu 1
AP2S1	Adaptor Related Protein Complex 2 Subunit Sigma 1
AP3B1	Adaptor Related Protein Complex 3 Subunit Beta 1
AP3B2	Adaptor Related Protein Complex 3 Subunit Beta 2
AP3D1	Adaptor Related Protein Complex 3 Subunit Delta 1
AP3M1	Adaptor Related Protein Complex 3 Subunit Mu 1
AP3S1	Adaptor Related Protein Complex 3 Subunit Sigma 1
AP3S2	Adaptor Related Protein Complex 3 Subunit Sigma 2
AP4B1	adaptor related protein complex 4 subunit beta 1
AP4M1	Adaptor Related Protein Complex 4 Subunit Mu 1
AP5B1	Adaptor Related Protein Complex 5 Subunit Beta 1
AP5M1	Adaptor Related Protein Complex 5 Subunit Mu 1
APAF1	apoptotic peptidase activating factor 1
APBA2	Amyloid Beta Precursor Protein Binding Family A Member 2
APBB1	Amyloid Beta Precursor Protein Binding Family B Member 1
APBB1IP	Amyloid Beta Precursor Protein Binding Family B Member 1 Interacting Protein
APBB2	Amyloid Beta Precursor Protein Binding Family B Member 2
APBB3	Amyloid Beta Precursor Protein Binding Family B Member 3
APC	APC regulator of WNT signaling pathway
APC2	APC Regulator Of WNT Signaling Pathway 2
APCDD1	APC Down-Regulated 1
APCDD1L	APC Down-Regulated 1 Like
APCS	amyloid P component, serum
APEH	acylaminoacyl-peptide hydrolase
APELA	Apelin Receptor Early Endogenous Ligand
APEX1	apurinic/apyrimidinic endodeoxyribonuclease 1
APH1A	Aph-1 Homolog A, Gamma-Secretase Subunit
APH1B	Aph-1 Homolog B, Gamma-Secretase Subunit
API5	Apoptosis Inhibitor 5
APIP	APAF1 Interacting Protein
APLF	Aprataxin And PNKP Like Factor
APLN	apelin
APLNR	Apelin Receptor
APLP2	Amyloid Beta Precursor Like Protein 2
APMAP	Adipocyte Plasma Membrane Associated Protein
APOA1	apolipoprotein A1
APOA2	Apolipoprotein A2
APOA4	Apolipoprotein A4
APOA5	Apolipoprotein A5
APOB	apolipoprotein B
APOBEC1	Apolipoprotein B MRNA Editing Enzyme Catalytic Subunit 1
APOBEC2	Apolipoprotein B MRNA Editing Enzyme Catalytic Subunit 2
APOBEC3A	apolipoprotein B mRNA editing enzyme catalytic subunit 3A
APOBEC3A_B	APOBEC3A and APOBEC3B deletion hybrid
APOBEC3B	apolipoprotein B mRNA editing enzyme catalytic subunit 3B
APOBEC3C	Apolipoprotein B MRNA Editing Enzyme Catalytic Subunit 3C
APOBEC3D	Apolipoprotein B MRNA Editing Enzyme Catalytic Subunit 3D
APOBEC3F	Apolipoprotein B MRNA Editing Enzyme Catalytic Subunit 3F
APOBEC3G	Apolipoprotein B MRNA Editing Enzyme Catalytic Subunit 3G
APOBEC3H	apolipoprotein B mRNA editing enzyme catalytic subunit 3H
APOBEC4	Apolipoprotein B MRNA Editing Enzyme Catalytic Polypeptide Like 4
APOC1	Apolipoprotein C1
APOC2	Apolipoprotein C2
APOC3	apolipoprotein C3
APOC4	Apolipoprotein C4
APOD	Apolipoprotein D
APOE	apolipoprotein E
APOF	Apolipoprotein F
APOH	Apolipoprotein H
APOL1	Apolipoprotein L1
APOL2	Apolipoprotein L2
APOLD1	Apolipoprotein L Domain Containing 1
APOM	apolipoprotein M
APOO	Apolipoprotein O
APOOL	Apolipoprotein O Like
APP	Amyloid Beta Precursor Protein
APPBP2	amyloid beta precursor protein binding protein 2
APPL1	Adaptor Protein, Phosphotyrosine Interacting With PH Domain And Leucine Zipper 1
APPL2	Adaptor Protein, Phosphotyrosine Interacting With PH Domain And Leucine Zipper 2
APRG1	APRG1 Tumor Suppressor Candidate
APRT	adenine phosphoribosyltransferase
APTX	Aprataxin
AQP1	aquaporin 1 (Colton blood group)
AQP2	Aquaporin 2
AQP3	aquaporin 3 (Gill blood group)
AQP4	Aquaporin 4
AQP5	aquaporin 5
AQP5-AS1	AQP5 And AQP2 Antisense RNA 2
AQP6	Aquaporin 6
AQP7	Aquaporin 7
AQP8	aquaporin 8
AQP9	Aquaporin 9
AQR	Aquarius Intron-Binding Spliceosomal Factor
AR	androgen receptor
ARAF	A-Raf proto-oncogene, serine/threonine kinase
ARAP1	ArfGAP With RhoGAP Domain, Ankyrin Repeat And PH Domain 1
ARAP2	ArfGAP With RhoGAP Domain, Ankyrin Repeat And PH Domain 2
ARAP3	ArfGAP With RhoGAP Domain, Ankyrin Repeat And PH Domain 3
ARB2A	ARB2 Cotranscriptional Regulator A
ARC	Activity Regulated Cytoskeleton Associated Protein
ARCN1	Archain 1
AREG	amphiregulin
AREL1	Apoptosis Resistant E3 Ubiquitin Protein Ligase 1
ARF1	ADP Ribosylation Factor 1
ARF3	ADP Ribosylation Factor 3
ARF4	ADP Ribosylation Factor 4
ARF5	ADP Ribosylation Factor 5
ARF6	ADP ribosylation factor 6
ARFGAP1	ADP Ribosylation Factor GTPase Activating Protein 1
ARFGAP2	ADP Ribosylation Factor GTPase Activating Protein 2
ARFGAP3	ADP Ribosylation Factor GTPase Activating Protein 3
ARFGEF1	ADP Ribosylation Factor Guanine Nucleotide Exchange Factor 1
ARFGEF2	ADP Ribosylation Factor Guanine Nucleotide Exchange Factor 2
ARFGEF3	ARFGEF family member 3
ARFIP2	ADP Ribosylation Factor Interacting Protein 2
ARFRP1	ADP Ribosylation Factor Related Protein 1
ARG1	Arginase 1
ARG2	arginase 2
ARGLU1	Arginine And Glutamate Rich 1
ARHGAP1	Rho GTPase activating protein 1
ARHGAP10	Rho GTPase activating protein 10
ARHGAP11A	Rho GTPase Activating Protein 11A
ARHGAP11B	Rho GTPase Activating Protein 11B
ARHGAP12	Rho GTPase Activating Protein 12
ARHGAP15	Rho GTPase activating protein 15
ARHGAP17	Rho GTPase Activating Protein 17
ARHGAP18	Rho GTPase Activating Protein 18
ARHGAP19	Rho GTPase Activating Protein 19
ARHGAP20	Rho GTPase Activating Protein 20
ARHGAP21	Rho GTPase Activating Protein 21
ARHGAP23	Rho GTPase Activating Protein 23
ARHGAP24	Rho GTPase activating protein 24
ARHGAP25	Rho GTPase activating protein 25
ARHGAP26	Rho GTPase Activating Protein 26
ARHGAP27	Rho GTPase Activating Protein 27
ARHGAP29	Rho GTPase Activating Protein 29
ARHGAP30	Rho GTPase activating protein 30
ARHGAP31	Rho GTPase Activating Protein 31
ARHGAP35	Rho GTPase Activating Protein 35
ARHGAP36	Rho GTPase Activating Protein 36
ARHGAP39	Rho GTPase Activating Protein 39
ARHGAP4	Rho GTPase Activating Protein 4
ARHGAP40	Rho GTPase Activating Protein 40
ARHGAP42	Rho GTPase Activating Protein 42
ARHGAP44	Rho GTPase Activating Protein 44
ARHGAP45	Rho GTPase Activating Protein 45
ARHGAP5	Rho GTPase activating protein 5
ARHGAP5-AS1	ARHGAP5 Antisense RNA 1 (Head To Head)
ARHGAP6	Rho GTPase activating protein 6
ARHGAP8	Rho GTPase Activating Protein 8
ARHGAP9	Rho GTPase Activating Protein 9
ARHGDIA	Rho GDP Dissociation Inhibitor Alpha
ARHGDIB	Rho GDP dissociation inhibitor beta
ARHGDIG	Rho GDP Dissociation Inhibitor Gamma
ARHGEF1	Rho Guanine Nucleotide Exchange Factor 1
ARHGEF10	Rho Guanine Nucleotide Exchange Factor 10
ARHGEF10L	Rho Guanine Nucleotide Exchange Factor 10 Like
ARHGEF11	Rho guanine nucleotide exchange factor 11
ARHGEF12	Rho Guanine Nucleotide Exchange Factor 12
ARHGEF15	Rho Guanine Nucleotide Exchange Factor 15
ARHGEF16	Rho Guanine Nucleotide Exchange Factor 16
ARHGEF17	Rho guanine nucleotide exchange factor 17
ARHGEF18	Rho/Rac Guanine Nucleotide Exchange Factor 18
ARHGEF19	Rho guanine nucleotide exchange factor 19
ARHGEF2	Rho/Rac guanine nucleotide exchange factor 2
ARHGEF25	Rho Guanine Nucleotide Exchange Factor 25
ARHGEF26	Rho Guanine Nucleotide Exchange Factor 26
ARHGEF28	Rho guanine nucleotide exchange factor 28
ARHGEF3	Rho Guanine Nucleotide Exchange Factor 3
ARHGEF37	Rho Guanine Nucleotide Exchange Factor 37
ARHGEF39	Rho Guanine Nucleotide Exchange Factor 39
ARHGEF4	Rho Guanine Nucleotide Exchange Factor 4
ARHGEF40	Rho Guanine Nucleotide Exchange Factor 40
ARHGEF5	Rho guanine nucleotide exchange factor 5
ARHGEF6	Rac/Cdc42 Guanine Nucleotide Exchange Factor 6
ARHGEF7	Rho guanine nucleotide exchange factor 7
ARHGEF9	Cdc42 Guanine Nucleotide Exchange Factor 9
ARID1A	AT-Rich Interaction Domain 1A
ARID1B	AT-Rich Interaction Domain 1B
ARID2	AT-Rich Interaction Domain 2
ARID3A	AT-Rich Interaction Domain 3A
ARID3B	AT-Rich Interaction Domain 3B
ARID4A	AT-Rich Interaction Domain 4A
ARID4B	AT-Rich Interaction Domain 4B
ARID5B	AT-Rich Interaction Domain 5B
ARIH1	Ariadne RBR E3 Ubiquitin Protein Ligase 1
ARIH2	Ariadne RBR E3 Ubiquitin Protein Ligase 2
ARK2C	Arkadia (RNF111) C-Terminal Like Ring Finger Ubiquitin Ligase 2C
ARK2N	Arkadia (RNF111) N-Terminal Like PKA Signaling Regulator 2N
ARL1	ADP Ribosylation Factor Like GTPase 1
ARL11	ADP ribosylation factor like GTPase 11
ARL13B	ADP Ribosylation Factor Like GTPase 13B
ARL14EPL	ADP Ribosylation Factor Like GTPase 14 Effector Protein Like
ARL16	ADP Ribosylation Factor Like GTPase 16
ARL17A	ADP Ribosylation Factor Like GTPase 17A
ARL17B	ADP Ribosylation Factor Like GTPase 17B
ARL2	ADP Ribosylation Factor Like GTPase 2
ARL2BP	ADP Ribosylation Factor Like GTPase 2 Binding Protein
ARL3	ADP Ribosylation Factor Like GTPase 3
ARL4A	ADP Ribosylation Factor Like GTPase 4A
ARL4C	ADP ribosylation factor like GTPase 4C
ARL5A	ADP Ribosylation Factor Like GTPase 5A
ARL5B	ADP Ribosylation Factor Like GTPase 5B
ARL6	ADP Ribosylation Factor Like GTPase 6
ARL6IP1	ADP ribosylation factor like GTPase 6 interacting protein 1
ARL6IP4	ADP Ribosylation Factor Like GTPase 6 Interacting Protein 4
ARL6IP5	ADP Ribosylation Factor Like GTPase 6 Interacting Protein 5
ARL6IP6	ADP Ribosylation Factor Like GTPase 6 Interacting Protein 6
ARL8A	ADP Ribosylation Factor Like GTPase 8A
ARL8B	ADP Ribosylation Factor Like GTPase 8B
ARMC10	Armadillo Repeat Containing 10
ARMC12	Armadillo Repeat Containing 12
ARMC2	Armadillo Repeat Containing 2
ARMC3	armadillo repeat containing 3
ARMC5	Armadillo Repeat Containing 5
ARMC7	Armadillo Repeat Containing 7
ARMC8	armadillo repeat containing 8
ARMCX1	Armadillo Repeat Containing X-Linked 1
ARMCX2	Armadillo Repeat Containing X-Linked 2
ARMCX3	armadillo repeat containing X-linked 3
ARMCX5	Armadillo Repeat Containing X-Linked 5
ARMCX6	Armadillo Repeat Containing X-Linked 6
ARMH1	armadillo like helical domain containing 1
ARMH3	Armadillo Like Helical Domain Containing 3
ARMH4	Armadillo Like Helical Domain Containing 4
ARMT1	Acidic Residue Methyltransferase 1
ARNT	Aryl Hydrocarbon Receptor Nuclear Translocator
ARNT2	Aryl Hydrocarbon Receptor Nuclear Translocator 2
ARNTL	aryl hydrocarbon receptor nuclear translocator like
ARNTL2	aryl hydrocarbon receptor nuclear translocator like 2
ARPC1A	Actin Related Protein 2/3 Complex Subunit 1A
ARPC1B	Actin Related Protein 2/3 Complex Subunit 1B
ARPC2	Actin Related Protein 2/3 Complex Subunit 2
ARPC3	Actin Related Protein 2/3 Complex Subunit 3
ARPC4	Actin Related Protein 2/3 Complex Subunit 4
ARPC5	Actin Related Protein 2/3 Complex Subunit 5
ARPC5L	Actin Related Protein 2/3 Complex Subunit 5 Like
ARPP19	CAMP Regulated Phosphoprotein 19
ARPP21	cAMP regulated phosphoprotein 21
ARR3	arrestin 3
ARRB1	arrestin beta 1
ARRB2	Arrestin Beta 2
ARRDC1	Arrestin Domain Containing 1
ARRDC1-AS1	ARRDC1 Antisense RNA 1
ARRDC2	Arrestin Domain Containing 2
ARRDC3	Arrestin Domain Containing 3
ARRDC5	Arrestin Domain Containing 5
ARSA	arylsulfatase A
ARSB	Arylsulfatase B
ARSH	Arylsulfatase Family Member H
ARSJ	Arylsulfatase Family Member J
ARSL	Arylsulfatase L
ART1	ADP-Ribosyltransferase 1
ART3	ADP-Ribosyltransferase 3 (Inactive)
ART4	ADP-Ribosyltransferase 4 (Inactive) (Dombrock Blood Group)
ARTN	artemin
ARVCF	ARVCF Delta Catenin Family Member
ARX	Aristaless Related Homeobox
AS3MT	arsenite methyltransferase
ASAH1	N-acylsphingosine amidohydrolase 1
ASAH2	N-Acylsphingosine Amidohydrolase 2
ASAP1	ArfGAP With SH3 Domain, Ankyrin Repeat And PH Domain 1
ASAP2	ArfGAP With SH3 Domain, Ankyrin Repeat And PH Domain 2
ASAP3	ArfGAP with SH3 domain, ankyrin repeat and PH domain 3
ASB13	Ankyrin Repeat And SOCS Box Containing 13
ASB16	Ankyrin Repeat And SOCS Box Containing 16
ASB16-AS1	ASB16 Antisense RNA 1
ASB17	Ankyrin Repeat And SOCS Box Containing 17
ASB2	Ankyrin Repeat And SOCS Box Containing 2
ASB3	Ankyrin Repeat And SOCS Box Containing 3
ASB4	Ankyrin Repeat And SOCS Box Containing 4
ASB6	Ankyrin Repeat And SOCS Box Containing 6
ASB7	Ankyrin Repeat And SOCS Box Containing 7
ASB8	Ankyrin Repeat And SOCS Box Containing 8
ASCC1	Activating Signal Cointegrator 1 Complex Subunit 1
ASCC2	activating signal cointegrator 1 complex subunit 2
ASCC3	Activating Signal Cointegrator 1 Complex Subunit 3
ASCL1	achaete-scute family bHLH transcription factor 1
ASCL2	Achaete-Scute Family BHLH Transcription Factor 2
ASCL4	Achaete-Scute Family BHLH Transcription Factor 4
ASF1A	Anti-Silencing Function 1A Histone Chaperone
ASF1B	Anti-Silencing Function 1B Histone Chaperone
ASGR1	Asialoglycoprotein Receptor 1
ASGR2	Asialoglycoprotein Receptor 2
ASH1L	ASH1 like histone lysine methyltransferase
ASH2L	ASH2 Like, Histone Lysine Methyltransferase Complex Subunit
ASIC1	Acid Sensing Ion Channel Subunit 1
ASIC2	Acid Sensing Ion Channel Subunit 2
ASIC5	Acid Sensing Ion Channel Subunit Family Member 5
ASIP	Agouti Signaling Protein
ASL	argininosuccinate lyase
ASMT	Acetylserotonin O-Methyltransferase
ASNS	asparagine synthetase (glutamine-hydrolyzing)
ASNSD1	Asparagine Synthetase Domain Containing 1
ASPA	Aspartoacylase
ASPH	Aspartate Beta-Hydroxylase
ASPM	Assembly Factor For Spindle Microtubules
ASPN	Asporin
ASPRV1	Aspartic Peptidase Retroviral Like 1
ASPSCR1	ASPSCR1 Tether For SLC2A4, UBX Domain Containing
ASRGL1	asparaginase and isoaspartyl peptidase 1
ASS1	argininosuccinate synthase 1
ASTE1	Asteroid Homolog 1
ASTL	Astacin Like Metalloendopeptidase
ASTN1	Astrotactin 1
ASTN2	Astrotactin 2
ASXL1	ASXL transcriptional regulator 1
ASXL2	ASXL Transcriptional Regulator 2
ASXL3	ASXL Transcriptional Regulator 3
ASZ1	Ankyrin Repeat, SAM And Basic Leucine Zipper Domain Containing 1
ATAD1	ATPase family AAA domain containing 1
ATAD2	ATPase Family AAA Domain Containing 2
ATAD2B	ATPase Family AAA Domain Containing 2B
ATAD3A	ATPase Family AAA Domain Containing 3A
ATAD3B	ATPase Family AAA Domain Containing 3B
ATAD3C	ATPase Family AAA Domain Containing 3C
ATAD5	ATPase Family AAA Domain Containing 5
ATAT1	alpha tubulin acetyltransferase 1
ATCAY	ATCAY Kinesin Light Chain Interacting Caytaxin
ATE1	Arginyltransferase 1
ATF1	activating transcription factor 1
ATF2	activating transcription factor 2
ATF3	activating transcription factor 3
ATF4	activating transcription factor 4
ATF5	Activating Transcription Factor 5
ATF6	Activating Transcription Factor 6
ATF6B	Activating Transcription Factor 6 Beta
ATF7	Activating Transcription Factor 7
ATF7IP	Activating Transcription Factor 7 Interacting Protein
ATG10	autophagy related 10
ATG101	Autophagy Related 101
ATG12	Autophagy Related 12
ATG13	Autophagy Related 13
ATG14	Autophagy Related 14
ATG16L1	autophagy related 16 like 1
ATG16L2	Autophagy Related 16 Like 2
ATG2A	Autophagy Related 2A
ATG2B	Autophagy Related 2B
ATG3	autophagy related 3
ATG4A	autophagy related 4A cysteine peptidase
ATG4B	autophagy related 4B cysteine peptidase
ATG4C	Autophagy Related 4C Cysteine Peptidase
ATG4D	Autophagy Related 4D Cysteine Peptidase
ATG5	autophagy related 5
ATG7	autophagy related 7
ATG9A	Autophagy Related 9A
ATG9B	Autophagy Related 9B
ATIC	5-Aminoimidazole-4-Carboxamide Ribonucleotide Formyltransferase/IMP Cyclohydrolase
ATL1	atlastin GTPase 1
ATL2	Atlastin GTPase 2
ATL3	Atlastin GTPase 3
ATM	ATM serine/threonine kinase
ATMIN	ATM Interactor
ATN1	atrophin 1
ATOH1	atonal bHLH transcription factor 1
ATOH8	Atonal BHLH Transcription Factor 8
ATOX1	antioxidant 1 copper chaperone
ATP10D	ATPase Phospholipid Transporting 10D (Putative)
ATP11A	ATPase Phospholipid Transporting 11A
ATP11AUN	ATP11A Upstream Neighbor LncRNA
ATP11B	ATPase Phospholipid Transporting 11B (Putative)
ATP11C	ATPase Phospholipid Transporting 11C
ATP12A	ATPase H+/K+ transporting non-gastric alpha2 subunit
ATP13A1	ATPase 13A1
ATP13A2	ATPase 13A2
ATP13A3	ATPase 13A3
ATP1A1	ATPase Na+/K+ transporting subunit alpha 1
ATP1A1-AS1	ATP1A1 Antisense RNA 1
ATP1A2	ATPase Na+/K+ Transporting Subunit Alpha 2
ATP1A3	ATPase Na+/K+ Transporting Subunit Alpha 3
ATP1A4	ATPase Na+/K+ Transporting Subunit Alpha 4
ATP1B1	ATPase Na+/K+ Transporting Subunit Beta 1
ATP1B2	ATPase Na+/K+ Transporting Subunit Beta 2
ATP1B3	ATPase Na+/K+ Transporting Subunit Beta 3
ATP1F1	ATPase inhibitory factor 1
ATP23	ATP23 Metallopeptidase And ATP Synthase Assembly Factor Homolog
ATP2A1	ATPase Sarcoplasmic/Endoplasmic Reticulum Ca2+ Transporting 1
ATP2A2	ATPase sarcoplasmic/endoplasmic reticulum Ca2+ transporting 2
ATP2A3	ATPase sarcoplasmic/endoplasmic reticulum Ca2+ transporting 3
ATP2B1	ATPase Plasma Membrane Ca2+ Transporting 1
ATP2B2	ATPase Plasma Membrane Ca2+ Transporting 2
ATP2B3	ATPase Plasma Membrane Ca2+ Transporting 3
ATP2B4	ATPase Plasma Membrane Ca2+ Transporting 4
ATP2C1	ATPase secretory pathway Ca2+ transporting 1
ATP2C2	ATPase Secretory Pathway Ca2+ Transporting 2
ATP4A	ATPase H+/K+ transporting subunit alpha
ATP4B	ATPase H+/K+ Transporting Subunit Beta
ATP5F1A	ATP Synthase F1 Subunit Alpha
ATP5F1B	ATP Synthase F1 Subunit Beta
ATP5F1C	ATP Synthase F1 Subunit Gamma
ATP5F1D	ATP Synthase F1 Subunit Delta
ATP5F1E	ATP Synthase F1 Subunit Epsilon
ATP5F1EP2	ATP Synthase F1 Subunit Epsilon Pseudogene 2
ATP5IF1	ATP Synthase Inhibitory Factor Subunit 1
ATP5MC1	ATP Synthase Membrane Subunit C Locus 1
ATP5ME	ATP Synthase Membrane Subunit E
ATP5MF	ATP Synthase Membrane Subunit F
ATP5MG	ATP Synthase Membrane Subunit G
ATP5MGL	ATP Synthase Membrane Subunit G Like
ATP5MK	ATP Synthase Membrane Subunit K
ATP5PB	ATP Synthase Peripheral Stalk-Membrane Subunit B
ATP5PD	ATP Synthase Peripheral Stalk Subunit D
ATP5PF	ATP Synthase Peripheral Stalk Subunit F6
ATP5PO	ATP Synthase Peripheral Stalk Subunit OSCP
ATP6AP1	ATPase H+ Transporting Accessory Protein 1
ATP6AP1L	ATPase H+ Transporting Accessory Protein 1 Like (Pseudogene)
ATP6AP2	ATPase H+ transporting accessory protein 2
ATP6V0A1	ATPase H+ Transporting V0 Subunit A1
ATP6V0A2	ATPase H+ Transporting V0 Subunit A2
ATP6V0C	ATPase H+ Transporting V0 Subunit C
ATP6V0D1	ATPase H+ Transporting V0 Subunit D1
ATP6V0E1	ATPase H+ Transporting V0 Subunit E1
ATP6V1A	ATPase H+ Transporting V1 Subunit A
ATP6V1B1	ATPase H+ Transporting V1 Subunit B1
ATP6V1B2	ATPase H+ Transporting V1 Subunit B2
ATP6V1C1	ATPase H+ Transporting V1 Subunit C1
ATP6V1C2	ATPase H+ Transporting V1 Subunit C2
ATP6V1D	ATPase H+ Transporting V1 Subunit D
ATP6V1E1	ATPase H+ transporting V1 subunit E1
ATP6V1F	ATPase H+ Transporting V1 Subunit F
ATP6V1G1	ATPase H+ Transporting V1 Subunit G1
ATP6V1G2	ATPase H+ Transporting V1 Subunit G2
ATP6V1H	ATPase H+ Transporting V1 Subunit H
ATP7A	ATPase Copper Transporting Alpha
ATP7B	ATPase copper transporting beta
ATP8A1	ATPase Phospholipid Transporting 8A1
ATP8A2	ATPase Phospholipid Transporting 8A2
ATP8B1	ATPase Phospholipid Transporting 8B1
ATP8B2	ATPase Phospholipid Transporting 8B2
ATP8B3	ATPase Phospholipid Transporting 8B3
ATP8B4	ATPase Phospholipid Transporting 8B4 (Putative)
ATP9A	ATPase Phospholipid Transporting 9A (Putative)
ATP9B	ATPase Phospholipid Transporting 9B (Putative)
ATPAF1	ATP Synthase Mitochondrial F1 Complex Assembly Factor 1
ATPAF2	ATP Synthase Mitochondrial F1 Complex Assembly Factor 2
ATPSCKMT	ATP Synthase C Subunit Lysine N-Methyltransferase
ATR	ATR serine/threonine kinase
ATRAID	All-Trans Retinoic Acid Induced Differentiation Factor
ATRIP	ATR Interacting Protein
ATRN	Attractin
ATRNL1	attractin like 1
ATRX	ATRX Chromatin Remodeler
ATXN1	Ataxin 1
ATXN10	Ataxin 10
ATXN1L	Ataxin 1 Like
ATXN2	ataxin 2
ATXN2L	Ataxin 2 Like
ATXN3	ataxin 3
ATXN7	Ataxin 7
ATXN7L1	Ataxin 7 Like 1
ATXN7L3	Ataxin 7 Like 3
ATXN7L3B	Ataxin 7 Like 3B
ATXN8OS	ATXN8 Opposite Strand LncRNA
AUH	AU RNA Binding Methylglutaconyl-CoA Hydratase
AUNIP	Aurora Kinase A And Ninein Interacting Protein
AUP1	AUP1 Lipid Droplet Regulating VLDL Assembly Factor
AURKA	aurora kinase A
AURKAIP1	Aurora Kinase A Interacting Protein 1
AURKB	aurora kinase B
AURKC	Aurora Kinase C
AUTS2	Activator Of Transcription And Developmental Regulator AUTS2
AVEN	Apoptosis And Caspase Activation Inhibitor
AVL9	AVL9 Cell Migration Associated
AVP	arginine vasopressin
AVPI1	Arginine Vasopressin Induced 1
AVPR1A	Arginine Vasopressin Receptor 1A
AVPR1B	Arginine Vasopressin Receptor 1B
AVPR2	Arginine Vasopressin Receptor 2
AWAT2	Acyl-CoA Wax Alcohol Acyltransferase 2
AXIN1	axin 1
AXIN2	axin 2
AXL	AXL receptor tyrosine kinase
AZGP1	alpha-2-glycoprotein 1, zinc-binding
AZI2	5-Azacytidine Induced 2
AZIN1	Antizyme Inhibitor 1
AZIN2	antizyme inhibitor 2
AZU1	Azurocidin 1
B2M	beta-2-microglobulin
B3GALNT1	Beta-1,3-N-Acetylgalactosaminyltransferase 1 (Globoside Blood Group)
B3GALNT2	Beta-1,3-N-Acetylgalactosaminyltransferase 2
B3GALT1	Beta-1,3-Galactosyltransferase 1
B3GALT2	Beta-1,3-Galactosyltransferase 2
B3GALT4	Beta-1,3-Galactosyltransferase 4
B3GALT5	Beta-1,3-Galactosyltransferase 5
B3GALT5-AS1	B3GALT5 Antisense RNA 1
B3GALT6	Beta-1,3-Galactosyltransferase 6
B3GAT1	beta-1,3-glucuronyltransferase 1
B3GAT3	Beta-1,3-Glucuronyltransferase 3
B3GLCT	Beta 3-Glucosyltransferase
B3GNT2	UDP-GlcNAc:BetaGal Beta-1,3-N-Acetylglucosaminyltransferase 2
B3GNT3	UDP-GlcNAc:BetaGal Beta-1,3-N-Acetylglucosaminyltransferase 3
B3GNT4	UDP-GlcNAc:BetaGal Beta-1,3-N-Acetylglucosaminyltransferase 4
B3GNT5	UDP-GlcNAc:BetaGal Beta-1,3-N-Acetylglucosaminyltransferase 5
B3GNT6	UDP-GlcNAc:BetaGal Beta-1,3-N-Acetylglucosaminyltransferase 6
B3GNT8	UDP-GlcNAc:BetaGal Beta-1,3-N-Acetylglucosaminyltransferase 8
B3GNTL1	UDP-GlcNAc:betaGal beta-1,3-N-acetylglucosaminyltransferase like 1
B4GALNT1	Beta-1,4-N-Acetyl-Galactosaminyltransferase 1
B4GALNT2	Beta-1,4-N-Acetyl-Galactosaminyltransferase 2 (SID Blood Group)
B4GALNT3	Beta-1,4-N-Acetyl-Galactosaminyltransferase 3
B4GALNT4	Beta-1,4-N-Acetyl-Galactosaminyltransferase 4
B4GALT1	beta-1,4-galactosyltransferase 1
B4GALT2	Beta-1,4-Galactosyltransferase 2
B4GALT3	Beta-1,4-Galactosyltransferase 3
B4GALT4	Beta-1,4-Galactosyltransferase 4
B4GALT5	Beta-1,4-Galactosyltransferase 5
B4GALT6	Beta-1,4-Galactosyltransferase 6
B4GALT7	Beta-1,4-Galactosyltransferase 7
B4GAT1	Beta-1,4-Glucuronyltransferase 1
B9D2	B9 Domain Containing 2
BAALC	BAALC Binder Of MAP3K1 And KLF4
BAAT	Bile Acid-CoA:Amino Acid N-Acyltransferase
BABAM1	BRISC and BRCA1 A complex member 1
BABAM2	BRISC And BRCA1 A Complex Member 2
BACE1	beta-secretase 1
BACH1	BTB domain and CNC homolog 1
BACH2	BTB Domain And CNC Homolog 2
BAD	BCL2 associated agonist of cell death
BAG1	BAG cochaperone 1
BAG2	BAG Cochaperone 2
BAG3	BAG Cochaperone 3
BAG4	BAG Cochaperone 4
BAG5	BAG Cochaperone 5
BAG6	BAG cochaperone 6
BAGE	B Melanoma Antigen
BAGE2	BAGE Family Member 2 (Pseudogene)
BAGE3	BAGE Family Member 3
BAGE4	BAGE Family Member 4
BAGE5	BAGE Family Member 5
BAHCC1	BAH Domain And Coiled-Coil Containing 1
BAIAP2	BAR/IMD Domain Containing Adaptor Protein 2
BAIAP2L1	BAR/IMD Domain Containing Adaptor Protein 2 Like 1
BAIAP2L2	BAR/IMD domain containing adaptor protein 2 like 2
BAIAP3	BAI1 Associated Protein 3
BAK1	BCL2 antagonist/killer 1
BAMBI	BMP and activin membrane bound inhibitor
BANF1	BAF nuclear assembly factor 1
BANP	BTG3 associated nuclear protein
BAP1	BRCA1 associated protein 1
BARD1	BRCA1 associated RING domain 1
BARHL1	BarH Like Homeobox 1
BARHL2	BarH Like Homeobox 2
BARX1	BARX Homeobox 1
BARX2	BARX Homeobox 2
BASP1	Brain Abundant Membrane Attached Signal Protein 1
BATF	Basic Leucine Zipper ATF-Like Transcription Factor
BATF2	basic leucine zipper ATF-like transcription factor 2
BATF3	Basic Leucine Zipper ATF-Like Transcription Factor 3
BAX	BCL2 associated X, apoptosis regulator
BAZ1A	Bromodomain Adjacent To Zinc Finger Domain 1A
BAZ1B	bromodomain adjacent to zinc finger domain 1B
BAZ2A	Bromodomain Adjacent To Zinc Finger Domain 2A
BBC3	BCL2 binding component 3
BBLN	Bublin Coiled Coil Protein
BBOF1	Basal Body Orientation Factor 1
BBOX1	Gamma-Butyrobetaine Hydroxylase 1
BBS1	Bardet-Biedl Syndrome 1
BBS2	Bardet-Biedl Syndrome 2
BBS7	Bardet-Biedl Syndrome 7
BBS9	Bardet-Biedl Syndrome 9
BBX	BBX High Mobility Group Box Domain Containing
BCAM	Basal Cell Adhesion Molecule (Lutheran Blood Group)
BCAN	Brevican
BCAP31	B Cell Receptor Associated Protein 31
BCAR1	BCAR1 scaffold protein, Cas family member
BCAR3	BCAR3 Adaptor Protein, NSP Family Member
BCAS1	Brain Enriched Myelin Associated Protein 1
BCAS2	BCAS2 Pre-MRNA Processing Factor
BCAS3	BCAS3 Microtubule Associated Cell Migration Factor
BCAS4	Breast Carcinoma Amplified Sequence 4
BCAT1	branched chain amino acid transaminase 1
BCAT2	Branched Chain Amino Acid Transaminase 2
BCCIP	BRCA2 And CDKN1A Interacting Protein
BCDIN3D	BCDIN3 Domain Containing RNA Methyltransferase
BCHE	Butyrylcholinesterase
BCKDHA	Branched Chain Keto Acid Dehydrogenase E1 Subunit Alpha
BCKDHB	Branched Chain Keto Acid Dehydrogenase E1 Subunit Beta
BCKDK	Branched Chain Keto Acid Dehydrogenase Kinase
BCL10	BCL10 Immune Signaling Adaptor
BCL11A	BCL11 Transcription Factor A
BCL11B	BAF chromatin remodeling complex subunit BCL11B
BCL2	BCL2 apoptosis regulator
BCL2A1	BCL2 related protein A1
BCL2L1	BCL2 like 1
BCL2L10	BCL2 Like 10
BCL2L11	BCL2 like 11
BCL2L12	BCL2 like 12
BCL2L13	BCL2 Like 13
BCL2L14	BCL2 Like 14
BCL2L15	BCL2 Like 15
BCL2L2	BCL2 like 2
BCL2L2-PABPN1	BCL2L2-PABPN1 Readthrough
BCL3	BCL3 Transcription Coactivator
BCL6	BCL6 transcription repressor
BCL6B	BCL6B Transcription Repressor
BCL7A	BAF Chromatin Remodeling Complex Subunit BCL7A
BCL7B	BAF Chromatin Remodeling Complex Subunit BCL7B
BCL7C	BAF Chromatin Remodeling Complex Subunit BCL7C
BCL9	BCL9 transcription coactivator
BCL9L	BCL9 Like
BCLAF1	BCL2 Associated Transcription Factor 1
BCO1	beta-carotene oxygenase 1
BCOR	BCL6 Corepressor
BCORL1	BCL6 Corepressor Like 1
BCR	BCR activator of RhoGEF and GTPase
BCS1L	BCS1 Homolog, Ubiquinol-Cytochrome C Reductase Complex Chaperone
BDH1	3-Hydroxybutyrate Dehydrogenase 1
BDH2	3-Hydroxybutyrate Dehydrogenase 2
BDKRB1	Bradykinin Receptor B1
BDKRB2	Bradykinin Receptor B2
BDNF	brain derived neurotrophic factor
BECN1	beclin 1
BECN2	Beclin 2
BEGAIN	Brain Enriched Guanylate Kinase Associated
BEND3	BEN Domain Containing 3
BEND4	BEN domain containing 4
BEND5	BEN Domain Containing 5
BEST1	Bestrophin 1
BEST2	Bestrophin 2
BEST3	Bestrophin 3
BEST4	Bestrophin 4
BET1L	Bet1 Golgi Vesicular Membrane Trafficking Protein Like
BEX1	Brain Expressed X-Linked 1
BEX2	Brain Expressed X-Linked 2
BEX3	Brain Expressed X-Linked 3
BEX4	Brain Expressed X-Linked 4
BFSP1	Beaded Filament Structural Protein 1
BGLAP	Bone Gamma-Carboxyglutamate Protein
BGN	Biglycan
BHLHA15	Basic Helix-Loop-Helix Family Member A15
BHLHE22	basic helix-loop-helix family member e22
BHLHE23	basic helix-loop-helix family member e23
BHLHE40	basic helix-loop-helix family member e40
BHLHE41	basic helix-loop-helix family member e41
BHMT	Betaine--Homocysteine S-Methyltransferase
BICC1	BicC Family RNA Binding Protein 1
BICD1	BICD Cargo Adaptor 1
BICD2	BICD Cargo Adaptor 2
BICDL2	BICD Family Like Cargo Adaptor 2
BICRA	BRD4 interacting chromatin remodeling complex associated protein
BICRAL	BICRA Like Chromatin Remodeling Complex Associated Protein
BID	BH3 interacting domain death agonist
BIK	BCL2 Interacting Killer
BIN1	Bridging Integrator 1
BIN3	Bridging Integrator 3
BIRC2	baculoviral IAP repeat containing 2
BIRC3	baculoviral IAP repeat containing 3
BIRC5	baculoviral IAP repeat containing 5
BIRC6	Baculoviral IAP Repeat Containing 6
BIRC7	baculoviral IAP repeat containing 7
BIRC8	Baculoviral IAP Repeat Containing 8
BLACE	B Cell Acute Lymphoblastic Leukemia Expressed
BLCAP	BLCAP Apoptosis Inducing Factor
BLID	BH3-Like Motif Containing, Cell Death Inducer
BLK	BLK Proto-Oncogene, Src Family Tyrosine Kinase
BLM	BLM RecQ Like Helicase
BLMH	Bleomycin Hydrolase
BLNK	B Cell Linker
BLOC1S1	Biogenesis Of Lysosomal Organelles Complex 1 Subunit 1
BLOC1S2	Biogenesis Of Lysosomal Organelles Complex 1 Subunit 2
BLOC1S3	Biogenesis Of Lysosomal Organelles Complex 1 Subunit 3
BLOC1S4	Biogenesis Of Lysosomal Organelles Complex 1 Subunit 4
BLOC1S5	Biogenesis Of Lysosomal Organelles Complex 1 Subunit 5
BLOC1S6	Biogenesis Of Lysosomal Organelles Complex 1 Subunit 6
BLTP2	Bridge-Like Lipid Transfer Protein Family Member 2
BLTP3A	Bridge-Like Lipid Transfer Protein Family Member 3A
BLTP3B	Bridge-Like Lipid Transfer Protein Family Member 3B
BLVRA	Biliverdin Reductase A
BLVRB	Biliverdin Reductase B
BLZF1	Basic Leucine Zipper Nuclear Factor 1
BMAL1	Basic Helix-Loop-Helix ARNT Like 1
BMAL2	Basic Helix-Loop-Helix ARNT Like 2
BMERB1	BMERB Domain Containing 1
BMF	Bcl2 Modifying Factor
BMI1	BMI1 proto-oncogene, polycomb ring finger
BMP1	bone morphogenetic protein 1
BMP10	Bone Morphogenetic Protein 10
BMP2	bone morphogenetic protein 2
BMP2K	BMP2 Inducible Kinase
BMP3	Bone Morphogenetic Protein 3
BMP4	bone morphogenetic protein 4
BMP5	Bone Morphogenetic Protein 5
BMP6	bone morphogenetic protein 6
BMP7	bone morphogenetic protein 7
BMP8A	Bone Morphogenetic Protein 8a
BMP8B	Bone Morphogenetic Protein 8b
BMPER	BMP Binding Endothelial Regulator
BMPR1A	Bone Morphogenetic Protein Receptor Type 1A
BMPR1B	Bone Morphogenetic Protein Receptor Type 1B
BMPR2	Bone Morphogenetic Protein Receptor Type 2
BMS1	BMS1 ribosome biogenesis factor
BMT2	Base Methyltransferase Of 25S RRNA 2 Homolog
BMX	BMX non-receptor tyrosine kinase
BNC1	Basonuclin Zinc Finger Protein 1
BNC2	basonuclin 2
BNIP1	BCL2 Interacting Protein 1
BNIP2	BCL2 Interacting Protein 2
BNIP3	BCL2 interacting protein 3
BNIP3L	BCL2 Interacting Protein 3 Like
BNIP5	BCL2 Interacting Protein 5
BNIPL	BCL2 Interacting Protein Like
BOC	BOC Cell Adhesion Associated, Oncogene Regulated
BOD1	Biorientation Of Chromosomes In Cell Division 1
BOD1L1	Biorientation Of Chromosomes In Cell Division 1 Like 1
BOK	BCL2 Family Apoptosis Regulator BOK
BOLA2	BolA Family Member 2
BOLA3	BolA Family Member 3
BOLL	Boule Homolog, RNA Binding Protein
BOP1	BOP1 Ribosomal Biogenesis Factor
BORA	BORA Aurora Kinase A Activator
BORCS5	BLOC-1 Related Complex Subunit 5
BORCS6	BLOC-1 Related Complex Subunit 6
BORCS7	BLOC-1 Related Complex Subunit 7
BPGM	Bisphosphoglycerate Mutase
BPHL	biphenyl hydrolase like
BPI	Bactericidal Permeability Increasing Protein
BPIFA1	BPI fold containing family A member 1
BPIFA2	BPI Fold Containing Family A Member 2
BPIFA3	BPI Fold Containing Family A Member 3
BPIFA4P	BPI Fold Containing Family A Member 4, Pseudogene
BPIFB1	BPI fold containing family B member 1
BPIFB2	BPI Fold Containing Family B Member 2
BPIFB3	BPI Fold Containing Family B Member 3
BPIFB4	BPI Fold Containing Family B Member 4
BPIFB6	BPI Fold Containing Family B Member 6
BPNT1	3'(2'), 5'-Bisphosphate Nucleotidase 1
BPNT2	3'(2'), 5'-Bisphosphate Nucleotidase 2
BPTF	Bromodomain PHD Finger Transcription Factor
BRAF	B-Raf proto-oncogene, serine/threonine kinase
BRAP	BRCA1 Associated Protein
BRAT1	BRCA1 Associated ATM Activator 1
BRCA1	BRCA1 DNA repair associated
BRCA2	BRCA2 DNA repair associated
BRCC3	BRCA1/BRCA2-Containing Complex Subunit 3
BRD1	Bromodomain Containing 1
BRD10	Bromodomain Containing 10
BRD2	bromodomain containing 2
BRD3	Bromodomain Containing 3
BRD3OS	BRD3 Opposite Strand
BRD4	bromodomain containing 4
BRD7	Bromodomain Containing 7
BRD8	bromodomain containing 8
BRD9	bromodomain containing 9
BRDT	bromodomain testis associated
BRF1	BRF1 RNA Polymerase III Transcription Initiation Factor Subunit
BRF2	BRF2 RNA polymerase III transcription initiation factor subunit
BRI3	Brain Protein I3
BRI3BP	BRI3 Binding Protein
BRICD5	BRICHOS Domain Containing 5
BRINP1	BMP/retinoic acid inducible neural specific 1
BRINP2	BMP/Retinoic Acid Inducible Neural Specific 2
BRINP3	BMP/Retinoic Acid Inducible Neural Specific 3
BRIP1	BRCA1 Interacting Helicase 1
BRIX1	Biogenesis Of Ribosomes BRX1
BRK1	BRICK1 subunit of SCAR/WAVE actin nucleating complex
BRME1	Break Repair Meiotic Recombinase Recruitment Factor 1
BRMS1	BRMS1 transcriptional repressor and anoikis regulator
BRMS1L	BRMS1 Like Transcriptional Repressor
BRPF1	Bromodomain And PHD Finger Containing 1
BRPF3	Bromodomain And PHD Finger Containing 3
BRS3	bombesin receptor subtype 3
BRSK1	BR serine/threonine kinase 1
BRSK2	BR serine/threonine kinase 2
BRWD1	Bromodomain And WD Repeat Domain Containing 1
BRWD3	Bromodomain And WD Repeat Domain Containing 3
BSCL2	BSCL2 Lipid Droplet Biogenesis Associated, Seipin
BSG	basigin (Ok blood group)
BSN	Bassoon Presynaptic Cytomatrix Protein
BSND	Barttin CLCNK Type Accessory Subunit Beta
BSPH1	Binder Of Sperm Protein Homolog 1
BST1	bone marrow stromal cell antigen 1
BST2	Bone Marrow Stromal Cell Antigen 2
BSX	Brain Specific Homeobox
BTAF1	B-TFIID TATA-Box Binding Protein Associated Factor 1
BTBD1	BTB Domain Containing 1
BTBD10	BTB Domain Containing 10
BTBD16	BTB Domain Containing 16
BTBD18	BTB Domain Containing 18
BTBD2	BTB Domain Containing 2
BTBD3	BTB Domain Containing 3
BTBD7	BTB domain containing 7
BTBD8	BTB Domain Containing 8
BTBD9	BTB Domain Containing 9
BTC	Betacellulin
BTD	Biotinidase
BTF3	Basic Transcription Factor 3
BTF3L4	Basic Transcription Factor 3 Like 4
BTG1	BTG Anti-Proliferation Factor 1
BTG2	BTG anti-proliferation factor 2
BTG3	BTG anti-proliferation factor 3
BTG4	BTG Anti-Proliferation Factor 4
BTK	Bruton Tyrosine Kinase
BTLA	B And T Lymphocyte Associated
BTN1A1	Butyrophilin Subfamily 1 Member A1
BTN2A1	butyrophilin subfamily 2 member A1
BTN2A2	Butyrophilin Subfamily 2 Member A2
BTN2A3P	Butyrophilin Subfamily 2 Member A3, Pseudogene
BTN3A1	butyrophilin subfamily 3 member A1
BTN3A2	Butyrophilin Subfamily 3 Member A2
BTN3A3	Butyrophilin Subfamily 3 Member A3
BTNL2	Butyrophilin Like 2
BTNL9	Butyrophilin Like 9
BTRC	beta-transducin repeat containing E3 ubiquitin protein ligase
BUB1	BUB1 mitotic checkpoint serine/threonine kinase
BUB1B	BUB1 mitotic checkpoint serine/threonine kinase B
BUB3	BUB3 Mitotic Checkpoint Protein
BUD13	BUD13 Homolog
BUD23	BUD23 RRNA Methyltransferase And Ribosome Maturation Factor
BUD31	BUD31 Homolog
BVES	Blood Vessel Epicardial Substance
BYSL	Bystin Like
BZW1	basic leucine zipper and W2 domains 1
BZW2	Basic Leucine Zipper And W2 Domains 2
C10orf143	Chromosome 10 Open Reading Frame 143
C10orf55	Chromosome 10 Putative Open Reading Frame 55
C10orf90	Chromosome 10 Open Reading Frame 90
C10orf95	Chromosome 10 Open Reading Frame 95
C11orf21	Chromosome 11 Open Reading Frame 21
C11orf24	Chromosome 11 Open Reading Frame 24
C11orf54	Chromosome 11 Open Reading Frame 54
C11orf58	Chromosome 11 Open Reading Frame 58
C11orf65	Chromosome 11 Open Reading Frame 65
C11orf68	Chromosome 11 Open Reading Frame 68
C11orf86	Chromosome 11 Open Reading Frame 86
C11orf98	Chromosome 11 Open Reading Frame 98
C12orf43	Chromosome 12 Open Reading Frame 43
C12orf50	Chromosome 12 Open Reading Frame 50
C12orf60	Chromosome 12 Open Reading Frame 60
C12orf71	Chromosome 12 Open Reading Frame 71
C12orf75	Chromosome 12 Open Reading Frame 75
C14orf132	Chromosome 14 Open Reading Frame 132
C14orf39	Chromosome 14 Open Reading Frame 39
C14orf93	Chromosome 14 Open Reading Frame 93
C15orf32	Chromosome 15 Putative Open Reading Frame 32
C15orf39	Chromosome 15 Open Reading Frame 39
C15orf40	Chromosome 15 Open Reading Frame 40
C15orf48	Chromosome 15 Open Reading Frame 48
C16orf74	Chromosome 16 Open Reading Frame 74
C16orf78	Chromosome 16 Open Reading Frame 78
C16orf87	Chromosome 16 Open Reading Frame 87
C16orf90	Chromosome 16 Open Reading Frame 90
C17orf114	Chromosome 17 Open Reading Frame 114
C17orf49	Chromosome 17 Open Reading Frame 49
C17orf58	Chromosome 17 Open Reading Frame 58
C17orf75	Chromosome 17 Open Reading Frame 75
C17orf78	Chromosome 17 Open Reading Frame 78
C17orf97	chromosome 17 open reading frame 97
C18orf21	Chromosome 18 Open Reading Frame 21
C18orf32	Chromosome 18 Open Reading Frame 32
C18orf54	Chromosome 18 Open Reading Frame 54
C18orf63	Chromosome 18 Open Reading Frame 63
C19orf12	Chromosome 19 Open Reading Frame 12
C19orf25	Chromosome 19 Open Reading Frame 25
C19orf33	Chromosome 19 Open Reading Frame 33
C19orf44	Chromosome 19 Open Reading Frame 44
C19orf47	Chromosome 19 Open Reading Frame 47
C19orf53	Chromosome 19 Open Reading Frame 53
C19orf81	Chromosome 19 Open Reading Frame 81
C1D	C1D nuclear receptor corepressor
C1GALT1	Core 1 Synthase, Glycoprotein-N-Acetylgalactosamine 3-Beta-Galactosyltransferase 1
C1GALT1C1	C1GALT1 Specific Chaperone 1
C1GALT1C1L	C1GALT1 Specific Chaperone 1 Like
C1orf105	Chromosome 1 Open Reading Frame 105
C1orf116	Chromosome 1 Open Reading Frame 116
C1orf127	Chromosome 1 open reading frame 127
C1orf131	Chromosome 1 Open Reading Frame 131
C1orf159	Chromosome 1 Open Reading Frame 159
C1orf167	Chromosome 1 Open Reading Frame 167
C1orf174	Chromosome 1 Open Reading Frame 174
C1orf198	Chromosome 1 Open Reading Frame 198
C1orf21	Chromosome 1 Open Reading Frame 21
C1orf220	Chromosome 1 Putative Open Reading Frame 220
C1orf35	Chromosome 1 Open Reading Frame 35
C1orf43	Chromosome 1 Open Reading Frame 43
C1orf52	Chromosome 1 Open Reading Frame 52
C1orf53	Chromosome 1 Open Reading Frame 53
C1orf56	Chromosome 1 Open Reading Frame 56
C1orf87	Chromosome 1 Open Reading Frame 87
C1QA	Complement C1q A Chain
C1QB	Complement C1q B Chain
C1QBP	complement C1q binding protein
C1QC	Complement C1q C Chain
C1QL1	Complement C1q Like 1
C1QL4	Complement C1q Like 4
C1QTNF3	C1q And TNF Related 3
C1QTNF4	C1q And TNF Related 4
C1QTNF6	C1q And TNF Related 6
C1QTNF7	C1q And TNF Related 7
C1QTNF9	C1q And TNF Related 9
C1R	Complement C1r
C1RL	Complement C1r Subcomponent Like
C1S	Complement C1s
C2	complement C2
C20orf173	Chromosome 20 Open Reading Frame 173
C20orf203	Chromosome 20 Open Reading Frame 203
C20orf204	Chromosome 20 Open Reading Frame 204
C20orf85	chromosome 20 open reading frame 85
C22orf31	Chromosome 22 Open Reading Frame 31
C2CD3	C2 Domain Containing 3 Centriole Elongation Regulator
C2CD4A	C2 Calcium Dependent Domain Containing 4A
C2CD4B	C2 Calcium Dependent Domain Containing 4B
C2CD4D	C2 Calcium Dependent Domain Containing 4D
C2CD5	C2 calcium dependent domain containing 5
C2CD6	C2 Calcium Dependent Domain Containing 6
C2orf49	Chromosome 2 Open Reading Frame 49
C2orf50	Chromosome 2 Open Reading Frame 50
C2orf68	Chromosome 2 Open Reading Frame 68
C2orf72	Chromosome 2 Open Reading Frame 72
C2orf76	Chromosome 2 Open Reading Frame 76
C2orf80	Chromosome 2 Open Reading Frame 80
C2orf88	Chromosome 2 Open Reading Frame 88
C2orf92	Chromosome 2 Open Reading Frame 92
C3	Complement C3
C3AR1	Complement C3a Receptor 1
C3orf18	Chromosome 3 Open Reading Frame 18
C3orf33	Chromosome 3 Open Reading Frame 33
C4A	Complement C4A (Chido/Rodgers Blood Group)
C4B	Complement C4B (Chido/Rodgers Blood Group)
C4B_2	Complement Component 4B (Chido/Rodgers Blood Group), Copy 2
C4BPA	Complement Component 4 Binding Protein Alpha
C4BPB	Complement Component 4 Binding Protein Beta
C4orf3	chromosome 4 open reading frame 3
C4orf46	Chromosome 4 Open Reading Frame 46
C5	Complement C5
C5AR1	complement C5a receptor 1
C5AR2	complement component 5a receptor 2
C5orf15	Chromosome 5 Open Reading Frame 15
C5orf22	Chromosome 5 Open Reading Frame 22
C5orf24	Chromosome 5 Open Reading Frame 24
C5orf67	Chromosome 5 Putative Open Reading Frame 67
C6	Complement C6
C6orf136	Chromosome 6 Open Reading Frame 136
C6orf141	Chromosome 6 Open Reading Frame 141
C6orf15	Chromosome 6 Open Reading Frame 15
C6orf47	Chromosome 6 Open Reading Frame 47
C6orf52	Chromosome 6 Open Reading Frame 52
C6orf89	Chromosome 6 Open Reading Frame 89
C7	Complement C7
C7orf33	Chromosome 7 Open Reading Frame 33
C7orf50	Chromosome 7 Open Reading Frame 50
C8A	Complement C8 Alpha Chain
C8G	Complement C8 Gamma Chain
C8orf17	Chromosome 8 Putative Open Reading Frame 17
C8orf33	Chromosome 8 Open Reading Frame 33
C8orf34	Chromosome 8 Open Reading Frame 34
C8orf44	Chromosome 8 Putative Open Reading Frame 44
C8orf48	Chromosome 8 Open Reading Frame 48
C8orf76	Chromosome 8 Open Reading Frame 76
C8orf82	Chromosome 8 Open Reading Frame 82
C9	Complement C9
C9orf152	Chromosome 9 Open Reading Frame 152
C9orf43	Chromosome 9 Open Reading Frame 43
C9orf57	Chromosome 9 Open Reading Frame 57
C9orf72	C9orf72-SMCR8 Complex Subunit
C9orf78	Chromosome 9 Open Reading Frame 78
C9orf85	Chromosome 9 Open Reading Frame 85
CA1	Carbonic Anhydrase 1
CA10	Carbonic Anhydrase 10
CA11	carbonic anhydrase 11
CA12	carbonic anhydrase 12
CA13	Carbonic Anhydrase 13
CA14	Carbonic Anhydrase 14
CA2	Carbonic Anhydrase 2
CA3	Carbonic Anhydrase 3
CA4	Carbonic Anhydrase 4
CA6	Carbonic Anhydrase 6
CA7	Carbonic Anhydrase 7
CA8	carbonic anhydrase 8
CA9	carbonic anhydrase 9
CAAP1	Caspase Activity And Apoptosis Inhibitor 1
CAB39	Calcium Binding Protein 39
CAB39L	Calcium Binding Protein 39 Like
CABCOCO1	Ciliary Associated Calcium Binding Coiled-Coil 1
CABIN1	Calcineurin Binding Protein 1
CABLES1	Cdk5 and Abl enzyme substrate 1
CABLES2	Cdk5 And Abl Enzyme Substrate 2
CABP1	Calcium Binding Protein 1
CABP7	Calcium Binding Protein 7
CABYR	calcium binding tyrosine phosphorylation regulated
CACFD1	Calcium Channel Flower Domain Containing 1
CACNA1A	Calcium Voltage-Gated Channel Subunit Alpha1 A
CACNA1B	Calcium Voltage-Gated Channel Subunit Alpha1 B
CACNA1C	Calcium Voltage-Gated Channel Subunit Alpha1 C
CACNA1D	Calcium Voltage-Gated Channel Subunit Alpha1 D
CACNA1E	Calcium Voltage-Gated Channel Subunit Alpha1 E
CACNA1G	Calcium Voltage-Gated Channel Subunit Alpha1 G
CACNA1H	Calcium Voltage-Gated Channel Subunit Alpha1 H
CACNA1I	Calcium Voltage-Gated Channel Subunit Alpha1 I
CACNA1S	Calcium Voltage-Gated Channel Subunit Alpha1 S
CACNA2D1	Calcium Voltage-Gated Channel Auxiliary Subunit Alpha2delta 1
CACNA2D2	calcium voltage-gated channel auxiliary subunit alpha2delta 2
CACNA2D3	Calcium Voltage-Gated Channel Auxiliary Subunit Alpha2delta 3
CACNB2	Calcium Voltage-Gated Channel Auxiliary Subunit Beta 2
CACNB3	Calcium Voltage-Gated Channel Auxiliary Subunit Beta 3
CACNB4	Calcium Voltage-Gated Channel Auxiliary Subunit Beta 4
CACTIN	Cactin, Spliceosome C Complex Subunit
CACUL1	CDK2 associated cullin domain 1
CACYBP	Calcyclin Binding Protein
CAD	carbamoyl-phosphate synthetase 2, aspartate transcarbamylase, and dihydroorotase
CADM1	cell adhesion molecule 1
CADM2	Cell Adhesion Molecule 2
CADM3	Cell Adhesion Molecule 3
CADM4	Cell Adhesion Molecule 4
CADPS	Calcium Dependent Secretion Activator
CADPS2	Calcium Dependent Secretion Activator 2
CAGE1	Cancer Antigen 1
CALB1	Calbindin 1
CALB2	calbindin 2
CALCA	calcitonin related polypeptide alpha
CALCB	Calcitonin Related Polypeptide Beta
CALCOCO1	Calcium Binding And Coiled-Coil Domain 1
CALCOCO2	Calcium Binding And Coiled-Coil Domain 2
CALCR	calcitonin receptor
CALCRL	Calcitonin Receptor Like Receptor
CALD1	Caldesmon 1
CALHM2	Calcium Homeostasis Modulator Family Member 2
CALM1	calmodulin 1
CALM2	calmodulin 2
CALM3	calmodulin 3
CALML3	Calmodulin Like 3
CALML4	Calmodulin Like 4
CALML5	Calmodulin Like 5
CALN1	Calneuron 1
CALR	calreticulin
CALR3	Calreticulin 3
CALU	calumenin
CAMK1	Calcium/Calmodulin Dependent Protein Kinase I
CAMK1D	Calcium/Calmodulin Dependent Protein Kinase ID
CAMK1G	Calcium/Calmodulin Dependent Protein Kinase IG
CAMK2A	Calcium/Calmodulin Dependent Protein Kinase II Alpha
CAMK2B	Calcium/Calmodulin Dependent Protein Kinase II Beta
CAMK2D	Calcium/Calmodulin Dependent Protein Kinase II Delta
CAMK2G	Calcium/Calmodulin Dependent Protein Kinase II Gamma
CAMK2N1	Calcium/Calmodulin Dependent Protein Kinase II Inhibitor 1
CAMK4	Calcium/Calmodulin Dependent Protein Kinase IV
CAMKK1	calcium/calmodulin dependent protein kinase kinase 1
CAMKK2	calcium/calmodulin dependent protein kinase kinase 2
CAMKMT	Calmodulin-Lysine N-Methyltransferase
CAMKV	CaM Kinase Like Vesicle Associated
CAMLG	Calcium Modulating Ligand
CAMP	cathelicidin antimicrobial peptide
CAMSAP1	Calmodulin Regulated Spectrin Associated Protein 1
CAMSAP2	Calmodulin Regulated Spectrin Associated Protein Family Member 2
CAMSAP3	calmodulin regulated spectrin associated protein family member 3
CAMTA1	Calmodulin Binding Transcription Activator 1
CAMTA2	Calmodulin Binding Transcription Activator 2
CAND1	cullin associated and neddylation dissociated 1
CAND2	Cullin Associated And Neddylation Dissociated 2 (Putative)
CANT1	Calcium Activated Nucleotidase 1
CANX	calnexin
CAP1	cyclase associated actin cytoskeleton regulatory protein 1
CAP2	Cyclase Associated Actin Cytoskeleton Regulatory Protein 2
CAPG	Capping Actin Protein, Gelsolin Like
CAPN1	Calpain 1
CAPN10	Calpain 10
CAPN2	Calpain 2
CAPN3	Calpain 3
CAPN5	Calpain 5
CAPN6	Calpain 6
CAPN7	Calpain 7
CAPN8	Calpain 8
CAPN9	Calpain 9
CAPNS1	calpain small subunit 1
CAPRIN1	Cell Cycle Associated Protein 1
CAPRIN2	caprin family member 2
CAPZA1	Capping Actin Protein Of Muscle Z-Line Subunit Alpha 1
CAPZA2	Capping Actin Protein Of Muscle Z-Line Subunit Alpha 2
CAPZA3	Capping Actin Protein Of Muscle Z-Line Subunit Alpha 3
CAPZB	Capping Actin Protein Of Muscle Z-Line Subunit Beta
CARD10	caspase recruitment domain family member 10
CARD11	Caspase Recruitment Domain Family Member 11
CARD14	Caspase Recruitment Domain Family Member 14
CARD16	Caspase Recruitment Domain Family Member 16
CARD18	Caspase Recruitment Domain Family Member 18
CARD6	Caspase Recruitment Domain Family Member 6
CARD8	Caspase Recruitment Domain Family Member 8
CARD9	caspase recruitment domain family member 9
CARHSP1	Calcium Regulated Heat Stable Protein 1
CARINH	Colitis Associated IRF1 Antisense Regulator Of Intestinal Homeostasis
CARM1	coactivator associated arginine methyltransferase 1
CARMIL1	capping protein regulator and myosin 1 linker 1
CARMIL2	Capping Protein Regulator And Myosin 1 Linker 2
CARNMT1	Carnosine N-Methyltransferase 1
CARS1	Cysteinyl-TRNA Synthetase 1
CARS2	Cysteinyl-TRNA Synthetase 2, Mitochondrial
CARTPT	CART prepropeptide
CASC1	cancer susceptibility 1
CASC2	Cancer Susceptibility 2
CASC3	CASC3 Exon Junction Complex Subunit
CASD1	CAS1 Domain Containing 1
CASK	Calcium/Calmodulin Dependent Serine Protein Kinase
CASP1	caspase 1
CASP10	caspase 10
CASP12	Caspase 12 (Gene/Pseudogene)
CASP14	Caspase 14
CASP2	caspase 2
CASP3	caspase 3
CASP4	caspase 4
CASP5	caspase 5
CASP6	Caspase 6
CASP7	caspase 7
CASP8	caspase 8
CASP8AP2	Caspase 8 Associated Protein 2
CASP9	caspase 9
CASR	calcium sensing receptor
CASS4	Cas scaffold protein family member 4
CAST	Calpastatin
CASTOR1	cytosolic arginine sensor for mTORC1 subunit 1
CASTOR2	Cytosolic Arginine Sensor For MTORC1 Subunit 2
CASZ1	castor zinc finger 1
CAT	catalase
CATSPER2	Cation Channel Sperm Associated 2
CATSPER3	Cation Channel Sperm Associated 3
CATSPER4	Cation channel, sperm-associated, 4
CATSPERB	Cation Channel Sperm Associated Auxiliary Subunit Beta
CATSPERG	Cation Channel Sperm Associated Auxiliary Subunit Gamma
CATSPERZ	Catsper Channel Auxiliary Subunit Zeta
CAV1	caveolin 1
CAV2	caveolin 2
CAV3	Caveolin 3
CAVIN1	Caveolae Associated Protein 1
CAVIN2	caveolae associated protein 2
CAVIN3	caveolae associated protein 3
CBFA2T2	CBFA2/RUNX1 partner transcriptional co-repressor 2
CBFA2T3	CBFA2/RUNX1 Partner Transcriptional Co-Repressor 3
CBFB	Core-Binding Factor Subunit Beta
CBL	Cbl Proto-Oncogene
CBLB	Cbl Proto-Oncogene B
CBLC	Cbl Proto-Oncogene C
CBLIF	cobalamin binding intrinsic factor
CBLL1	Cbl Proto-Oncogene Like 1
CBLL2	Cbl proto-oncogene like 2
CBLN1	Cerebellin 1 Precursor
CBLN2	Cerebellin 2 Precursor
CBLN4	Cerebellin 4 Precursor
CBR1	carbonyl reductase 1
CBR3	Carbonyl Reductase 3
CBR4	Carbonyl Reductase 4
CBS	cystathionine beta-synthase
CBSL	cystathionine beta-synthase like
CBX1	Chromobox 1
CBX2	Chromobox 2
CBX3	Chromobox 3
CBX4	chromobox 4
CBX5	chromobox 5
CBX6	Chromobox 6
CBX7	chromobox 7
CBX8	Chromobox 8
CBY1	Chibby 1, Beta Catenin Antagonist
CC2D1A	coiled-coil and C2 domain containing 1A
CC2D2A	Coiled-Coil And C2 Domain Containing 2A
CC2D2B	Coiled-Coil And C2 Domain Containing 2B
CCAR1	Cell Division Cycle And Apoptosis Regulator 1
CCAR2	Cell Cycle And Apoptosis Regulator 2
CCBE1	collagen and calcium binding EGF domains 1
CCDC102A	Coiled-Coil Domain Containing 102A
CCDC102B	Coiled-Coil Domain Containing 102B
CCDC106	coiled-coil domain containing 106
CCDC107	Coiled-Coil Domain Containing 107
CCDC112	Coiled-Coil Domain Containing 112
CCDC115	Coiled-Coil Domain Containing 115
CCDC116	coiled-coil domain containing 116
CCDC117	Coiled-Coil Domain Containing 117
CCDC12	Coiled-Coil Domain Containing 12
CCDC124	Coiled-Coil Domain Containing 124
CCDC127	Coiled-Coil Domain Containing 127
CCDC134	Coiled-Coil Domain Containing 134
CCDC136	Coiled-Coil Domain Containing 136
CCDC137	Coiled-Coil Domain Containing 137
CCDC141	Coiled-Coil Domain Containing 141
CCDC144BP	Coiled-Coil Domain Containing 144B, Pseudogene
CCDC146	Coiled-Coil Domain Containing 146
CCDC149	Coiled-Coil Domain Containing 149
CCDC157	Coiled-Coil Domain Containing 157
CCDC158	Coiled-Coil Domain Containing 158
CCDC159	Coiled-Coil Domain Containing 159
CCDC163	CCDC163 Homolog
CCDC168	Coiled-Coil Domain Containing 168
CCDC17	Coiled-Coil Domain Containing 17
CCDC170	Coiled-Coil Domain Containing 170
CCDC171	Coiled-Coil Domain Containing 171
CCDC174	Coiled-Coil Domain Containing 174
CCDC175	Coiled-Coil Domain Containing 175
CCDC178	Coiled-Coil Domain Containing 178
CCDC180	Coiled-Coil Domain Containing 180
CCDC181	Coiled-Coil Domain Containing 181
CCDC182	Coiled-Coil Domain Containing 182
CCDC184	Coiled-Coil Domain Containing 184
CCDC185	Coiled-Coil Domain Containing 185
CCDC186	Coiled-Coil Domain Containing 186
CCDC196	Coiled-Coil Domain Containing 196
CCDC22	Coiled-Coil Domain Containing 22
CCDC25	Coiled-Coil Domain Containing 25
CCDC27	Coiled-Coil Domain Containing 27
CCDC28A	Coiled-Coil Domain Containing 28A
CCDC28B	Coiled-coil domain-containing protein 28B
CCDC3	Coiled-Coil Domain Containing 3
CCDC30	Coiled-Coil Domain Containing 30
CCDC32	Coiled-Coil Domain Containing 32
CCDC33	Coiled-Coil Domain Containing 33
CCDC34	Coiled-Coil Domain Containing 34
CCDC38	Coiled-Coil Domain Containing 38
CCDC39	Coiled-Coil Domain 39 Molecular Ruler Complex Subunit
CCDC40	Coiled-Coil Domain 40 Molecular Ruler Complex Subunit
CCDC43	Coiled-Coil Domain Containing 43
CCDC47	Coiled-Coil Domain Containing 47
CCDC50	Coiled-Coil Domain Containing 50
CCDC51	Coiled-Coil Domain Containing 51
CCDC54	coiled-coil domain containing 54
CCDC57	Coiled-Coil Domain Containing 57
CCDC59	Coiled-Coil Domain Containing 59
CCDC6	coiled-coil domain containing 6
CCDC65	Coiled-Coil Domain Containing 65
CCDC66	Coiled-Coil Domain Containing 66
CCDC68	Coiled-Coil Domain Containing 68
CCDC7	Coiled-Coil Domain Containing 7
CCDC71L	Coiled-Coil Domain Containing 71 Like
CCDC73	Coiled-Coil Domain Containing 73
CCDC77	Coiled-Coil Domain Containing 77
CCDC8	coiled-coil domain containing 8
CCDC80	Coiled-Coil Domain Containing 80
CCDC82	Coiled-Coil Domain Containing 82
CCDC85A	Coiled-Coil Domain Containing 85A
CCDC85B	coiled-coil domain containing 85B
CCDC86	Coiled-Coil Domain Containing 86
CCDC87	Coiled-Coil Domain Containing 87
CCDC88A	coiled-coil domain containing 88A
CCDC88B	Coiled-Coil Domain Containing 88B
CCDC88C	Coiled-Coil Domain Containing 88C
CCDC9	Coiled-Coil Domain Containing 9
CCDC91	Coiled-Coil Domain Containing 91
CCDC93	Coiled-Coil Domain Containing 93
CCDC97	Coiled-Coil Domain Containing 97
CCDC9B	Coiled-Coil Domain Containing 9B
CCHCR1	Coiled-Coil Alpha-Helical Rod Protein 1
CCIN	Calicin
CCK	cholecystokinin
CCKAR	Cholecystokinin A Receptor
CCKBR	Cholecystokinin B Receptor
CCL1	C-C Motif Chemokine Ligand 1
CCL11	C-C Motif Chemokine Ligand 11
CCL13	C-C motif chemokine ligand 13
CCL14	C-C Motif Chemokine Ligand 14
CCL15	C-C Motif Chemokine Ligand 15
CCL16	C-C Motif Chemokine Ligand 16
CCL17	C-C Motif Chemokine Ligand 17
CCL18	C-C motif chemokine ligand 18
CCL19	C-C motif chemokine ligand 19
CCL2	C-C motif chemokine ligand 2
CCL20	C-C motif chemokine ligand 20
CCL21	C-C motif chemokine ligand 21
CCL22	C-C motif chemokine ligand 22
CCL23	C-C Motif Chemokine Ligand 23
CCL24	C-C Motif Chemokine Ligand 24
CCL25	C-C motif chemokine ligand 25
CCL26	C-C Motif Chemokine Ligand 26
CCL27	C-C motif chemokine ligand 27
CCL28	C-C motif chemokine ligand 28
CCL3	C-C motif chemokine ligand 3
CCL4	C-C motif chemokine ligand 4
CCL4L1	C-C motif chemokine ligand 4 like 1
CCL4L2	C-C motif chemokine ligand 4 like 2
CCL5	C-C motif chemokine ligand 5
CCL7	C-C motif chemokine ligand 7
CCL8	C-C Motif Chemokine Ligand 8
CCM2	CCM2 Scaffold Protein
CCN1	cellular communication network factor 1
CCN2	cellular communication network factor 2
CCN3	Cellular Communication Network Factor 3
CCN4	cellular communication network factor 4
CCN5	Cellular Communication Network Factor 5
CCN6	Cellular Communication Network Factor 6
CCNA1	cyclin A1
CCNA2	Cyclin A2
CCNB1	cyclin B1
CCNB2	cyclin B2
CCNB3	Cyclin B3
CCNC	Cyclin C
CCND1	cyclin D1
CCND2	cyclin D2
CCND3	cyclin D3
CCNDBP1	Cyclin D1 Binding Protein 1
CCNE1	Cyclin E1
CCNE2	Cyclin E2
CCNF	Cyclin F
CCNG1	cyclin G1
CCNG2	cyclin G2
CCNH	cyclin H
CCNI	Cyclin I
CCNJ	Cyclin J
CCNK	Cyclin K
CCNL1	Cyclin L1
CCNL2	Cyclin L2
CCNO	Cyclin O
CCNT1	Cyclin T1
CCNT2	Cyclin T2
CCNY	cyclin Y
CCNYL1	Cyclin Y Like 1
CCP110	centriolar coiled-coil protein 110
CCPG1	Cell Cycle Progression 1
CCR1	C-C motif chemokine receptor 1
CCR10	C-C Motif Chemokine Receptor 10
CCR2	C-C motif chemokine receptor 2
CCR3	C-C motif chemokine receptor 3
CCR4	C-C motif chemokine receptor 4
CCR5	C-C Motif Chemokine Receptor 5
CCR6	C-C motif chemokine receptor 6
CCR7	C-C motif chemokine receptor 7
CCR8	C-C motif chemokine receptor 8
CCR9	C-C Motif Chemokine Receptor 9
CCRL2	C-C motif chemokine receptor like 2
CCS	Copper Chaperone For Superoxide Dismutase
CCSAP	Centriole, Cilia And Spindle Associated Protein
CCSER1	Coiled-Coil Serine Rich Protein 1
CCT2	chaperonin containing TCP1 subunit 2
CCT3	Chaperonin Containing TCP1 Subunit 3
CCT4	chaperonin containing TCP1 subunit 4
CCT5	Chaperonin Containing TCP1 Subunit 5
CCT6A	chaperonin containing TCP1 subunit 6A
CCT6B	Chaperonin Containing TCP1 Subunit 6B
CCT7	Chaperonin Containing TCP1 Subunit 7
CCT8	Chaperonin Containing TCP1 Subunit 8
CCZ1	CCZ1 Homolog, Vacuolar Protein Trafficking And Biogenesis Associated
CCZ1B	CCZ1 Homolog B, Vacuolar Protein Trafficking And Biogenesis Associated
CD109	CD109 molecule
CD14	CD14 molecule
CD151	CD151 molecule (Raph blood group)
CD160	CD160 Molecule
CD163	CD163 molecule
CD164	CD164 molecule
CD177	CD177 Molecule
CD180	CD180 Molecule
CD19	CD19 molecule
CD1A	CD1a Molecule
CD1B	CD1b Molecule
CD1C	CD1c Molecule
CD1D	CD1d molecule
CD1E	CD1e Molecule
CD2	CD2 Molecule
CD200	CD200 molecule
CD200R1	CD200 Receptor 1
CD200R1L	CD200 Receptor 1 Like
CD207	CD207 Molecule
CD209	CD209 Molecule
[truncated: 13,226 more rows]

## Sheet: Table S9-Overlapping targets
ABCB1
ABCC1
ABCG2
ACHE
ACP1
ADH1A
ADH1B
ADH1C
ADH4
ADORA1
ADORA3
ADRA1A
ADRA2A
ADRA2B
ADRA2C
AHR
AKR1B1
AKR1B10
AKR1C1
AKR1C2
AKR1C3
AKT1
ALDH2
ALOX15
ALOX5
ALPL
ANPEP
APOBEC3A
APOBEC3G
APP
AR
AXL
BCHE
BCL2A1
CA1
CA12
CA2
CA9
CASP9
CASR
CCNA1
CCR1
CCR4
CCR5
CDC25A
CDC25B
CDC42
CDK1
CDK2
CDK4
CDK5
CDK7
CDK9
CEL
CES1
CES2
CHRM1
CHRM3
CHRNA4
CHRNA7
CLK1
CLK4
CMA1
CNR1
CNR2
CREBBP
CSNK2A1
CTSB
CTSD
CTSG
CTSH
CTSK
CTSL
CXCR2
CXCR3
CYP11B1
CYP11B2
CYP17A1
CYP19A1
CYP1A2
CYP2A6
CYP2C19
CYP2C9
CYP2D6
CYP3A4
CYP51A1
DNMT1
DPP4
DPP9
DRD2
DRD3
DUSP3
DYRK1A
EGFR
ELANE
EPAS1
EPHX1
EPHX2
ESR1
ESR2
F2
FABP1
FABP4
FABP5
FDPS
FLT1
FLT3
FNTB
FOLH1
FYN
G6PD
GABBR1
GLI1
GLI2
GPBAR1
GPR35
GPR55
GSK3A
GSK3B
HDAC2
HDAC3
HDAC4
HDAC6
HDAC8
HIF1A
HMGCR
HMOX1
HNF4A
HRH1
HRH2
HRH3
HSD11B1
HSD11B2
HSD17B1
HSD17B2
HSP90AA1
HSP90AB1
HTR7
ICAM1
ICMT
IDO1
IMPDH2
IRAK4
ITGAL
JAK1
JAK2
JAK3
KCNA3
KCNA5
KCNH2
KCNK2
KDR
KIF11
LIPE
LRRK2
LSS
MAOA
MAOB
MAPK10
MAPK11
MAPK14
MAPK9
MAPKAPK2
MCL1
MET
METAP2
MGLL
MIF
MMP1
MMP13
MMP2
MMP9
MTNR1B
NCSTN
NLRP3
NOS1
NOS2
NOS3
NPY5R
NR1H3
NR1H4
NR1I2
NR1I3
NR2E3
NR2F2
NR3C1
NR3C2
NTRK1
OPRD1
OPRK1
OPRM1
P2RX7
PABPC1
PARP1
PDE3A
PDE4A
PDE4D
PGR
PIK3CD
PIK3R1
PIM1
PIM2
PIM3
PLA2G1B
PLA2G2A
PLA2G6
PLAT
PLAU
PLIN1
PLK1
PNP
POLA1
POLB
PPARA
PPARD
PRCP
PREP
PRKCB
PRKCD
PRKCE
PRKCG
PRKDC
PRSS1
PSEN1
PSEN2
PTAFR
PTGDR
PTGER2
PTGES
PTGS1
PTGS2
PTPN1
PTPN2
PTPN22
PTPRC
PTPRF
QPCT
RAC1
RARA
RARB
RARG
RELA
RET
RIPK2
ROCK1
RORA
RORC
RPS6KA3
RPS6KB1
RXRA
RXRB
RXRG
S1PR1
S1PR2
SELE
SERPINA6
SHBG
SHH
SIGMAR1
SIRT1
SIRT2
SLC5A1
SLC6A2
SLC6A3
SLC6A4
SLC9A1
SOAT1
SQLE
SRD5A1
SRD5A2
SREBF2
STS
SYK
TBXA2R
TBXAS1
TEK
TERT
TGFBR1
TGM2
THRA
THRB
TLR9
TNF
TNKS2
TNNI3
TRPM8
TRPV1
TYK2
TYMS
UGT2B7
VCAM1
VDR
XPO1
ZAP70

## Sheet: Table S10-PPI1
CTSD	1	0	0.0251886	0.000197016	0	0
CTSK	1	0	0.0246712	2.12357e-05	0	0
MIF	1	0	0.00446385	0	0	0
CYP27B1	1	0	0.0256613	3.88019e-05	0	0
DPP9	1	0	0.0240594	5.20345e-06	0	0
SLC5A1	1	0	0.0258101	0.00751365	0	0
FABP5	1	0	0.0251273	9.04253e-07	0	0
FNTB	1	0	0.00452399	0	0	0
GPBAR1	1	0	0.0251245	1.78918e-06	0	0
KCNH2	1	0	0.0258748	0.00761087	0	0
TGFBR1	1	0	0.0258748	0.00761087	0	0
IRAK4	1	0	0.00440529	0	0	0
TLR9	1	0	0.00440529	0	0	0
MCL1	1	0	0.00440529	0	0	0
TNKS2	1	0	0.00440529	0	0	0
OPRD1	1	0	0.00440529	5.65114e-15	0	0
OPRM1	1	0	0.00440529	4.31911e-13	0	0
POLB	1	0	0.0250663	0.000203084	0	0
PIM1	1	0	0.00440529	6.21797e-12	0	0
PIM2	1	0	0.00440529	9.80614e-11	0	0
PLA2G2A	1	0	0.0254799	0.00540136	0	0
PTPRF	1	0	0.0252953	0.00225351	0	0
PTPN22	1	0	0.0254598	0.00324022	0	0
RORA	1	0	0.00440529	5.46019e-09	0	0
RORC	1	0	0.00440529	4.1698e-09	0	0
SERPINA6	1	0	0.00440529	9.76804e-10	0	0
SHBG	1	0	0.00440529	8.86341e-13	0	0
TRPM8	1	0	0.0249013	7.65198e-05	0	0
Median	#REF!
Twice median	6

## Sheet: Table S11Filter1 (twice median)
name	Degree	Betweenness	Closeness	Eigenvector	Network	LAC
HSP90AA1	24	4486.47	0.0264507	0.0687453	11.1261	2.66667
CYP3A4	22	5123.8	0.0262034	0.328591	14.0833	4.36364
AKT1	19	5546.57	0.0265125	0.0675049	8.96275	2.84211
PIK3R1	19	4439.5	0.0264785	0.0624747	11.6194	3.78947
HSP90AB1	19	1926.92	0.0264199	0.0627087	10.7332	3.26316
PIK3CD	18	2712.97	0.0263402	0.0543603	11.0602	3.88889
ESR1	18	7909.71	0.0266401	0.0982528	9.88897	4.22222
AKR1C3	16	2055.23	0.026053	0.310182	12.126	5.875
EGFR	15	3023.43	0.0263831	0.058515	6.03196	3.46667
RXRA	15	5216.51	0.0262276	0.0153079	7.5	2
CYP19A1	12	6596.31	0.0263647	0.249898	7.34697	5
AKR1C1	12	135.895	0.0257224	0.260814	7.56241	5.16667
JAK2	12	1274.13	0.026071	0.032333	8.86688	4.16667
MAPK9	12	2188.91	0.0263188	0.0409369	5.46367	2.5
CYP1A2	11	355.06	0.0257779	0.198995	5.9	4
CYP2C19	11	1055.13	0.0259132	0.142782	6.72857	4.36364
MAPK14	11	865.163	0.0263219	0.0418879	4.23571	2
MAOB	11	1647.79	0.0258513	0.0929143	7.14286	3.45455
MAOA	11	1568.35	0.0258454	0.0929025	7.14286	3.45455
CYP17A1	11	226.099	0.0260112	0.260394	8.38056	6.36364
HIF1A	11	1419.02	0.0264292	0.0451964	5.99167	3.27273
CYP2C9	11	811.037	0.0258719	0.148019	6.875	4.36364
CYP11B1	10	198.697	0.0258896	0.216998	7.34444	5.8
CYP11B2	10	198.697	0.0258896	0.216998	7.34444	5.8
MAPK11	10	674.475	0.0263188	0.0410579	3.26905	2
CREBBP	10	3089.76	0.0263892	0.026603	2.38611	1.4
JAK1	10	441.512	0.026059	0.0307609	7.95635	4.4
RELA	9	2990.18	0.0264261	0.0272797	1.94167	1.55556
PTGS2	9	2616.74	0.0260381	0.0555626	4.66667	2.44444
SRD5A1	9	79.1908	0.0258807	0.213923	7.475	6.44444
CYP2A6	9	89.4943	0.0257516	0.17073	5.42143	4.22222
UGT2B7	9	465.149	0.026056	0.20005	5.02857	4.22222
SRD5A2	9	79.1908	0.0258807	0.213923	7.475	6.44444
HSD17B2	9	50.032	0.0260023	0.217712	7.375	6
CDC42	9	595.837	0.0262458	0.0417562	3.32143	2.88889
CDC25B	8	505.412	0.0259518	0.0128909	3.69286	2.25
CDK2	8	897.144	0.0259904	0.00839772	4.44286	2.5
CDK1	8	774.258	0.0260112	0.0115786	5.33571	2.75
ALDH2	8	315.096	0.0254256	0.0387024	6.09524	3.25
CYP2D6	8	160.811	0.0258043	0.144051	4.11429	3.5
PGR	8	323.837	0.0263219	0.0470326	2.85714	2.5
RXRB	8	100.083	0.025737	0.00339722	6.83333	3.5
KDR	8	483.094	0.0261702	0.0312455	3.82143	2.5
FYN	8	2541.1	0.026047	0.0205826	2.92857	2
JAK3	7	228.417	0.02605	0.0256623	6	4.28571
ZAP70	7	463.277	0.0260172	0.0238088	2.5	1.71429
GSK3B	7	2021.59	0.0261641	0.0217259	1.66667	1.14286
SIRT1	7	1458.63	0.026134	0.010348	1.75	0.857143
ALOX15	7	227.945	0.0258366	0.100186	5.46667	4.28571
ESR2	6	641.702	0.0262823	0.0500575	3.1	2.33333
PTGS1	6	64.5166	0.0256816	0.0521551	5.4	3.66667
CDC25A	6	9.47229	0.0256584	0.00633437	4.4	3.33333
PRKCD	6	1764.2	0.026071	0.0168192	2.01667	1.33333
APP	6	1095.06	0.0257662	0.00246674	2.66667	1
AKR1C2	6	10.1095	0.0255775	0.140393	4	3.33333
HSD11B1	6	187.628	0.0256816	0.1163	2.66667	2
EPHX1	6	17.348	0.025734	0.128145	4.4	3.66667
TNF	6	4259.83	0.0263127	0.01571	0.666667	0.333333
RXRG	6	2	0.0256758	0.00295053	6	4
HDAC2	6	961.479	0.026264	0.0160738	1.2	1
Median	9	792.647	0.0260485	0.0532577	5.68333	3.39394

## Sheet: Table S12-Compounds Ranking
Rank	Name	Score
1	α-Terpinyl acetate	202
2	m-Cymene	169
3	β-linalool	148
4	α-Campholenal	147
4	g-Terpinene	147
6	α-Pinene	141
7	Terpinen-4-ol	139
8	β-Pinene	137
9	α-Terpinene	135
10	Isoborneol	134
11	Tricyclene	133
11	β-Phellandrene	133
13	Bornyl acetate	131
14	δ-3-Carene	129
15	α-Fenchene	126
16	Sylvestrene	125
17	α-Humulene	123
17	α-Thujene	123
19	Sabinene	122
20	α-Terpinolene	115
21	β-Myrcene	112
22	Germacrene D	111

[truncated: 4 more sheets: Table S13-BP, Table S14-CC, Table S15-MF, Table S16-KEGG]
